# Supplementary material for: The Rare Codon AGA Is Involved in Regulation of Pyoluteorin Biosynthesis in Pseudomonas protegens Pf-5
Source: Front Microbiol. 2016 Apr 19;7:497. doi: 10.3389/fmicb.2016.00497 (PMC4836200; doi:10.3389/fmicb.2016.00497)
Supplement: Supplementary file 2 [file DataSheet2.XLSX]

## Sheet: Sheet1
Locus Tag	role 1	gene count	Size (nt)	Gene name	Product name	AGA	CUA	UUA	UCU	UGU	AUA
PFL_3454	Amino acid biosynthesis	3	1080		saccharopine dehydrogenase	1	1	0	1	1	2
PFL_3511	Amino acid biosynthesis	2	1026		methionine synthase family protein, vitamin-B12 independent	3	0	2	1	2	1
PFL_4310	Amino acid biosynthesis	7	2226	aroA	prephenate dehydrogenase/3-phosphoshikimate 1-carboxyvinyltransferase	1	1	2	5	2	0
PFL_4311	Amino acid biosynthesis	10	1113	hisC_2	histidinol-phosphate transaminase	1	0	0	0	0	0
PFL_4488	Amino acid biosynthesis	6	1308		glutamate--ammonia ligase	1	0	1	0	4	1
PFL_5028	Amino acid biosynthesis	5	1356	glyA_1	glycine hydroxymethyltransferase	1	0	0	1	5	1
PFL_5097	Amino acid biosynthesis	1	1707	ilvB	acetolactate synthase II, large subunit	6	9	6	7	2	10
PFL_5343	Amino acid biosynthesis	4	1407	gdhA	NADP-specific glutamate dehydrogenase	1	0	1	0	1	2
PFL_5456	Amino acid biosynthesis	8	1326	proA	glutamate-5-semialdehyde dehydrogenase	1	0	0	1	1	0
PFL_5843	Amino acid biosynthesis	9	621	metW	methionine biosynthesis protein	1	1	1	0	0	0
PFL_0387	Biosynthesis of cofactors, prosthetic groups, and carriers	9	1518	thiI	thiamine biosynthesis/tRNA modification protein ThiI	1	1	0	0	0	1
PFL_0427	Biosynthesis of cofactors, prosthetic groups, and carriers	2	927	ubiE	ubiquinone/menaquinone biosynthesis methyltransferase	2	0	2	1	2	0
PFL_0655	Biosynthesis of cofactors, prosthetic groups, and carriers	5	1188	cbiD	cobalamin biosynthesis protein CbiD	1	0	0	0	0	2
PFL_0656	Biosynthesis of cofactors, prosthetic groups, and carriers	8	1215	cobL	precorrin-6y C5,15-methyltransferase	1	0	0	1	0	1
PFL_2467	Biosynthesis of cofactors, prosthetic groups, and carriers	17	1230	pncB_1	nicotinate phosphoribosyltransferase	1	0	0	1	0	0
PFL_3286	Biosynthesis of cofactors, prosthetic groups, and carriers	12	891		NAD(+)/NADH kinase	1	0	0	0	2	0
PFL_3490	Biosynthesis of cofactors, prosthetic groups, and carriers	18	780	pchC	enantio-pyochelin biosynthetic protein PchC	1	0	0	0	0	0
PFL_3631	Biosynthesis of cofactors, prosthetic groups, and carriers	19	549		riboflavin biosynthesis protein RibD C-terminal domain protein	1	0	0	0	0	0
PFL_3657	Biosynthesis of cofactors, prosthetic groups, and carriers	20	723	cbtA	putative cobalt transporter subunit CbtA	1	0	0	0	0	0
PFL_3729	Biosynthesis of cofactors, prosthetic groups, and carriers	6	1098	moaA_2	molybdenum cofactor biosynthesis protein A	1	0	0	0	3	1
PFL_4093	Biosynthesis of cofactors, prosthetic groups, and carriers	1	13233	pvdD	non-ribosomal peptide synthetase PvdD	2	4	2	3	2	3
PFL_4094	Biosynthesis of cofactors, prosthetic groups, and carriers	7	6582	pvdJ	non-ribosomal peptide synthetase PvdJ	1	2	1	5	0	1
PFL_4508	Biosynthesis of cofactors, prosthetic groups, and carriers	15	510	ribH	6,7-dimethyl-8-ribityllumazine synthase	1	0	0	0	1	0
PFL_5163	Biosynthesis of cofactors, prosthetic groups, and carriers	14	852	ispE	4-(cytidine 5'-diphospho)-2-C-methyl-D-erythritol kinase	1	1	0	1	1	0
PFL_5648	Biosynthesis of cofactors, prosthetic groups, and carriers	4	990	pdxA	4-hydroxythreonine-4-phosphate dehydrogenase	1	3	0	0	0	2
PFL_5657	Biosynthesis of cofactors, prosthetic groups, and carriers	21	516	folK_2	2-amino-4-hydroxy-6- hydroxymethyldihydropteridine diphosphokinase	1	0	0	0	0	0
PFL_5658	Biosynthesis of cofactors, prosthetic groups, and carriers	16	354	folB_2	dihydroneopterin aldolase	1	0	0	0	1	0
PFL_5672	Biosynthesis of cofactors, prosthetic groups, and carriers	3	2463	pqqF	coenzyme PQQ biosynthesis protein PqqF	1	4	0	2	1	2
PFL_5692	Biosynthesis of cofactors, prosthetic groups, and carriers	11	1179	bioF	8-amino-7-oxononanoate synthase	1	3	1	1	2	0
PFL_5965	Biosynthesis of cofactors, prosthetic groups, and carriers	13	1218		ubiquinone biosynthesis hydroxylase, UbiH/UbiF/VisC/COQ6 family protein	1	0	0	0	2	0
PFL_6052	Biosynthesis of cofactors, prosthetic groups, and carriers	10	1209	coaBC	phosphopantothenoylcysteine decarboxylase/phosphopantothenate--cysteine ligase	1	0	1	2	3	0
PFL_0124	Cell envelope	35	1182		PepSY-associated TM helix domain protein	1	3	2	0	1	3
PFL_0150	Cell envelope	43	1611		putative membrane protein	1	2	0	1	3	1
PFL_0444	Cell envelope	52	2436	mrcA	penicillin-binding protein 1A	1	1	1	0	0	1
PFL_0476	Cell envelope	27	546		putative membrane protein	2	0	1	0	1	1
PFL_0483	Cell envelope	54	969		putative lipoprotein	1	0	0	0	0	1
PFL_0515	Cell envelope	68	735	wapP	putative heptose kinase WapP	1	0	0	0	1	0
PFL_0521	Cell envelope	37	1413		N-acetylglucosaminylphosphatidylinositol deacetylase family protein	1	3	0	1	2	2
PFL_0526	Cell envelope	23	1863		O-antigen polymerase family protein/toluene tolerance protein	2	6	0	3	6	2
PFL_0536	Cell envelope	65	1281	waaA	3-deoxy-D-manno-octulosonic-acid transferase	1	1	0	2	1	0
PFL_0581	Cell envelope	33	900		putative membrane protein	1	2	1	2	1	3
PFL_0586	Cell envelope	55	432		putative lipoprotein	1	0	0	0	0	1
PFL_0625	Cell envelope	58	879		putative lipoprotein	1	0	1	3	2	0
PFL_0688	Cell envelope	8	546		TadE family protein	4	1	0	0	0	1
PFL_0699	Cell envelope	78	270		Flp/Fap pilin component family protein	1	0	0	0	0	0
PFL_0897	Cell envelope	53	1098	mreC	rod shape-determining protein MreC	1	1	1	0	0	1
PFL_0918	Cell envelope	30	573	lptC	putative lipopolysaccharide ABC transporter, permease protein LptC	2	1	0	0	0	0
PFL_0963	Cell envelope	40	1791		lipoprotein, DUF1302 family	1	1	0	1	0	2
PFL_1019	Cell envelope	56	1590	algG	poly(beta-D-mannuronate) C5 epimerase AlgG	1	0	0	0	0	1
PFL_1275	Cell envelope	67	690		OmpA family lipoprotein	1	0	1	0	1	0
PFL_1464	Cell envelope	57	2691	cupB3	outer membrane usher protein CupB3	1	1	0	4	2	0
PFL_1468	Cell envelope	25	1143	cupB6	fimbrial subunit CupB6	2	0	1	2	2	1
PFL_1623	Cell envelope	59	699	pseF	pseudaminic acid CMP-transferase	1	1	0	3	2	0
PFL_2028	Cell envelope	13	2190		glycosyltransferase, group 1 family domain/glycosyl transferase, group 2 family domain protein	3	1	1	3	1	0
PFL_2642	Cell envelope	79	573		putative membrane protein	1	0	0	0	0	0
PFL_2673	Cell envelope	69	609		putative lipoprotein	1	0	0	0	1	0
PFL_2675	Cell envelope	20	1608		putative lipoprotein	2	3	3	6	1	6
PFL_2743	Cell envelope	76	1452		putative membrane protein	1	1	0	0	0	0
PFL_2820	Cell envelope	75	1677		outer membrane protein, OMP85 family	1	1	0	1	0	0
PFL_3080	Cell envelope	80	753		bacterial sugar transferase family protein	1	0	0	0	0	0
PFL_3082	Cell envelope	81	1020		polysaccharide biosynthesis/export protein	1	0	0	0	0	0
PFL_3084	Cell envelope	82	1101		glycosyltransferase, group 1 family	1	0	0	0	0	0
PFL_3086	Cell envelope	50	966		glycosyltransferase, group 2 family	1	1	0	1	0	1
PFL_3158	Cell envelope	70	462		putative lipoprotein	1	0	0	0	1	0
PFL_3307	Cell envelope	11	819		putative lipoprotein	3	3	0	0	2	1
PFL_3400	Cell envelope	61	297		putative lipoprotein	1	0	0	1	2	0
PFL_3446	Cell envelope	41	396		putative lipoprotein	1	0	0	0	0	2
PFL_3643	Cell envelope	10	1212		putative membrane protein	3	2	0	0	0	4
PFL_3696	Cell envelope	28	729		curli production assembly/transport component CsgG	2	1	0	0	0	1
PFL_3926	Cell envelope	47	1746		outer membrane protein, OMP85 family	1	0	0	2	1	1
PFL_3952	Cell envelope	49	501		putative type I pilus protein CsuB	1	0	0	0	1	1
PFL_3953	Cell envelope	77	537		putative type I pilus protein CsuA/B	1	1	0	0	0	0
PFL_3954	Cell envelope	74	537		putative type I pilus protein CsuA/B	1	0	0	2	0	0
PFL_3993	Cell envelope	51	939	pbpG	D-alanyl-D-alanine endopeptidase	1	1	0	1	0	1
PFL_4060	Cell envelope	45	2817		putative membrane protein	1	3	0	2	1	1
PFL_4140	Cell envelope	66	1893	mrdA_1	penicillin-binding protein 2	1	1	0	2	1	0
PFL_4146	Cell envelope	31	846		integral membrane protein, DUF6 family	1	3	1	0	0	5
PFL_4210	Cell envelope	83	777	pslD	polysaccharide biosynthesis/export protein PslD	1	0	0	0	0	0
PFL_4216	Cell envelope	60	1419	pslJ	membrane protein PslJ	1	2	0	1	2	0
PFL_4219	Cell envelope	71	927	pslC	putative glycosyltransferase PslC	1	0	0	0	1	0
PFL_4285	Cell envelope	42	1422		transglycosylase, SLT family	1	0	0	0	0	2
PFL_4305	Cell envelope	4	1995	wbpM	nucleotide sugar epimerase/dehydratase WbpM	5	6	1	6	3	4
PFL_4306	Cell envelope	22	1020	wbpL	glycosyltransferase WbpL	2	6	7	1	1	4
PFL_4675	Cell envelope	44	1146	pilL	putative type IV pilus biogenesis protein PilL	1	1	0	4	1	1
PFL_4676	Cell envelope	24	1842	pilN	type IV pilus protein, PilN	2	4	2	11	0	2
PFL_4677	Cell envelope	39	1335	pilO_1	type IV pilus biogenesis protein PilO	1	8	2	3	0	2
PFL_4681	Cell envelope	34	957		twitching motility protein	1	3	0	1	1	3
PFL_4682	Cell envelope	32	1212	pilV	type IV pilus biogenesis protein PilV	1	4	2	1	2	3
PFL_5030	Cell envelope	7	882		putative membrane protein	4	1	1	3	1	8
PFL_5059	Cell envelope	62	957	ddlB	D-alanine--D-alanine ligase B	1	0	0	1	2	0
PFL_5061	Cell envelope	63	1071	murG	undecaprenyldiphospho-muramoylpentapeptide beta-N-acetylglucosaminyltransferase	1	0	0	0	2	0
PFL_5062	Cell envelope	64	1218	ftsW	cell division protein FtsW	1	0	0	0	2	0
PFL_5093	Cell envelope	9	990		CDP-6-deoxy-L-threo-D-glycero-4-hexulose-3- dehydrase reductase	3	7	4	2	2	7
PFL_5094	Cell envelope	26	774	rfbF	glucose-1-phosphate cytidylyltransferase	2	0	1	1	1	1
PFL_5099	Cell envelope	5	1311		putative O-unit flippase	4	11	7	6	1	18
PFL_5100	Cell envelope	15	957		putative O antigen biosynthesis abequosyltransferase rfbV	2	6	11	6	2	14
PFL_5101	Cell envelope	3	651		putative O-acetyltransferase	5	2	4	5	0	13
PFL_5102	Cell envelope	21	816		putative glycosyltransferase	2	7	3	3	1	4
PFL_5103	Cell envelope	17	1194		glycosyltransferase, group 1 family	2	9	9	6	3	7
PFL_5104	Cell envelope	18	1230		putative glycosyl transferase, group 1 family	2	1	2	6	4	6
PFL_5106	Cell envelope	46	1011	wbjB	trifunctional UDP-D-GlcNAc 4, 6-dehydratase/5-epimerase/3-epimerase WbjB	1	1	0	2	1	1
PFL_5288	Cell envelope	14	1218	pilC	type IV pilus biogenesis protein PilC	3	0	0	0	0	0
PFL_5311	Cell envelope	84	402		type IV pilus biogenesis protein	1	0	0	0	0	0
PFL_5336	Cell envelope	38	1827		putative lipoprotein	1	0	0	2	1	2
PFL_5479	Cell envelope	29	390		putative lipoprotein	2	0	1	1	0	0
PFL_5483	Cell envelope	36	1506		mannose-1-phosphate guanylyltransferase/mannose-6-phosphate isomerase	1	2	0	3	5	2
PFL_5489	Cell envelope	16	2154		putative membrane protein	2	9	5	4	6	8
PFL_5491	Cell envelope	12	1035	gmd	GDP-mannose 4,6-dehydratase	3	3	2	3	1	1
PFL_5492	Cell envelope	6	1533		glycosyltransferase, group 1 family	4	5	5	19	7	8
PFL_5493	Cell envelope	2	2712		glycosyltransferase, group 2 family	6	4	14	14	10	6
PFL_5496	Cell envelope	19	1059		glycosyltransferase, group 2 family	2	3	5	9	1	6
PFL_5524	Cell envelope	85	459		putative lipoprotein	1	0	0	0	0	0
PFL_5609	Cell envelope	48	1092	anmK	anhydro-N-acetylmuramic acid kinase	1	4	0	0	1	1
PFL_5666	Cell envelope	1	1038		fimbrial protein family protein	6	2	2	4	5	10
PFL_5730	Cell envelope	72	741		TraX family protein	1	0	0	0	1	0
PFL_5837	Cell envelope	73	1248	pilT	twitching motility protein PilT	1	1	0	2	0	0
PFL_6176	Cell envelope	86	1224	amiC	N-acetylmuramoyl-L-alanine amidase	1	0	0	0	0	0
PFL_0011	Cellular processes	48	771		putative acylhomoserine lactone synthase HdtS	1	1	0	1	1	0
PFL_0074	Cellular processes	20	2139	katE	catalase HPII	1	1	0	1	1	2
PFL_0144	Cellular processes	72	1482		efflux transporter, outer membrane factor lipoprotein, NodT family	1	0	0	0	0	0
PFL_0204	Cellular processes	53	447		putative pesticin immunity protein	1	0	0	0	1	0
PFL_0235	Cellular processes	40	1197		RecF/RecN/SMC domain protein	1	0	0	0	0	1
PFL_0395	Cellular processes	47	2010	pctC	chemotactic transducer PctC	1	0	1	0	2	0
PFL_0418	Cellular processes	62	1917		methyl-accepting chemotaxis protein	1	1	0	1	0	0
PFL_0490	Cellular processes	22	1698		methyl-accepting chemotaxis protein	1	0	0	0	0	2
PFL_0493	Cellular processes	6	2082		methyl-accepting chemotaxis protein	3	0	0	1	3	5
PFL_0525	Cellular processes	27	621	cat	putative chloramphenicol O-acetyltransferase	1	1	1	0	1	1
PFL_0555	Cellular processes	5	930	motA	chemotaxis protein MotA	4	1	1	0	1	2
PFL_0768	Cellular processes	73	348		antibiotic biosynthesis monooxygenase domain protein	1	0	0	0	0	0
PFL_0923	Cellular processes	59	468	ttg2C	toluene tolerance protein Ttg2C	1	0	0	2	0	0
PFL_1003	Cellular processes	37	1512	fusA	fusaric acid resistance protein FusA	1	0	2	0	0	1
PFL_1011	Cellular processes	10	585	fic	cell filamentation protein Fic	2	1	0	1	2	1
PFL_1034	Cellular processes	74	600		putative GTP cyclohydrolase II	1	0	0	0	0	0
PFL_1035	Cellular processes	14	1053		conserved hypothetical protein	2	0	0	0	0	0
PFL_1037	Cellular processes	19	447		conserved hypothetical protein	1	9	2	0	0	3
PFL_1055	Cellular processes	63	1194		cyanate transporter, major facilitator family	1	1	0	1	0	0
PFL_1390	Cellular processes	24	1527		drug resistance MFS transporter, drug:H+ antiporter-2 family	1	0	2	3	2	1
PFL_1552	Cellular processes	3	8721		filamentous hemagglutinin family protein, intein-containing	5	5	6	8	2	6
PFL_1556	Cellular processes	4	3294		filamentous hemagglutinin family protein	4	3	2	8	3	6
PFL_1636	Cellular processes	44	1407	fleR	sigma-54 dependent DNA-binding response regulator FleR	1	2	0	1	2	0
PFL_1735	Cellular processes	51	1626		methyl-accepting chemotaxis protein	1	0	1	0	1	0
PFL_1891	Cellular processes	45	3489	smc	chromosome segregation protein SMC	1	1	0	1	2	0
PFL_1932	Cellular processes	39	1569	pmpM	multidrug resistance protein PmpM	1	2	0	0	0	1
PFL_2085	Cellular processes	18	636	cat	chloramphenicol O-acetyltransferase	1	0	0	1	0	3
PFL_2109	Cellular processes	31	276	capA	cold shock protein CapA	1	1	0	2	0	1
PFL_2146	Cellular processes	43	13104	ofaB	non-ribosomal peptide synthetase OfaB	1	2	0	0	3	0
PFL_2407	Cellular processes	52	1761		methyl-accepting chemotaxis protein	1	2	0	0	1	0
PFL_2537	Cellular processes	49	1623		methyl-accepting chemotaxis protein	1	1	0	1	1	0
PFL_2597	Cellular processes	46	1626		methyl-accepting chemotaxis protein	1	1	0	1	2	0
PFL_2635	Cellular processes	75	864		universal stress protein family protein	1	0	0	0	0	0
PFL_2640	Cellular processes	70	1812		beta-lactamase	1	2	0	0	0	0
PFL_2690	Cellular processes	54	2181	katG	catalase/peroxidase HPI	1	0	0	0	1	0
PFL_2784	Cellular processes	35	1509	pltM	halogenase PltM	1	0	0	1	0	1
PFL_2785	Cellular processes	2	1032	pltR	transcriptional regulator PltR	6	4	1	1	3	7
PFL_2786	Cellular processes	23	417	pltL	peptidyl carrier protein PltL	1	2	0	1	6	1
PFL_2788	Cellular processes	7	7377	pltB	polyketide synthase PltB	2	3	0	7	8	3
PFL_2790	Cellular processes	11	1635	pltD	putative halogenase PltD	2	0	1	3	1	1
PFL_2794	Cellular processes	8	672	pltZ	transcriptional regulator PltZ	2	0	0	0	2	2
PFL_2983	Cellular processes	32	9012	fitD	cytotoxin FitD	1	1	0	2	0	1
PFL_2989	Cellular processes	1	20028	rzxB	polyketide synthase/nonribosomal peptide synthetase hybrid RzxB	7	10	2	9	16	6
PFL_2990	Cellular processes	15	14814	rzxC	polyketide synthase RzxC	1	4	1	3	12	7
PFL_2991	Cellular processes	16	12120	rzxD	polyketide synthase RzxD	1	2	3	2	9	4
PFL_2994	Cellular processes	9	7626	rzxF	polyketide synthase RzxF	2	1	2	2	6	1
PFL_3019	Cellular processes	61	1089		choloylglycine hydrolase family protein	1	0	1	1	0	0
PFL_3047	Cellular processes	76	1650	arnT_1	undecaprenyl phosphate-alpha-4-amino-4-deoxy-L-arabinose arabinosyl transferase	1	0	0	0	0	0
PFL_3355	Cellular processes	55	1686		methyl-accepting chemotaxis protein	1	0	0	0	1	0
PFL_3604	Cellular processes	30	1614	prnA	tryptophan halogenase PrnA	1	0	1	2	0	1
PFL_3607	Cellular processes	56	1092	prnD	aminopyrrolnitrin oxidase PrnD	1	0	0	0	1	0
PFL_3615	Cellular processes	58	1785		efflux transporter, outer membrane factor lipoprotein, NodT family	1	0	0	3	0	0
PFL_3628	Cellular processes	64	1620		putative beta-lactamase	1	1	0	1	0	0
PFL_3910	Cellular processes	71	351	higB-2	toxin HigB-2	1	2	0	0	0	0
PFL_4013	Cellular processes	25	2289		methyl-accepting chemotaxis protein	1	2	1	0	1	1
PFL_4083	Cellular processes	65	1392		efflux transporter, outer membrane factor lipoprotein, NodT family	1	0	0	1	0	0
PFL_4183	Cellular processes	77	864		antioxidant, AhpC family	1	0	0	0	0	0
PFL_4380	Cellular processes	66	813	minD	septum site-determining protein MinD	1	0	0	1	0	0
PFL_4446	Cellular processes	28	2244	relA	GTP diphosphokinase	1	2	0	0	1	1
PFL_4472	Cellular processes	69	792		dienelactone hydrolase family protein	1	1	1	0	0	0
PFL_4544	Cellular processes	26	1752		methyl-accepting chemotaxis transducer	1	2	1	0	1	1
PFL_4586	Cellular processes	57	633		glutathione S-transferase	1	0	0	0	1	0
PFL_4630	Cellular processes	21	2181		methyl-accepting chemotaxis protein	1	0	0	2	0	2
PFL_4692	Cellular processes	17	1272	rulB	ultraviolet light resistance protein RulB	1	4	1	1	2	3
PFL_4769	Cellular processes	33	507		DNA-binding stress protein, Dps family	1	0	0	2	0	1
PFL_4770	Cellular processes	60	606		cold-shock DNA-binding domain protein	1	0	0	2	0	0
PFL_4865	Cellular processes	50	816		phenazine biosynthesis protein, PhzF family	1	1	0	1	1	0
PFL_5220	Cellular processes	34	1251	czcC	cobalt/zinc/cadmium resistance protein CzcC	1	0	0	2	0	1
PFL_5694	Cellular processes	12	741		ComF family protein	2	0	2	0	6	0
PFL_5810	Cellular processes	78	618		channel protein, hemolysin III family	1	0	0	0	0	0
PFL_5939	Cellular processes	67	639	lsfA	thiol-specific antioxidant protein LsfA	1	0	0	1	0	0
PFL_5953	Cellular processes	13	603	phlF	transcriptional repressor PhlF	2	0	1	2	2	0
PFL_5954	Cellular processes	36	1089	phlA	2,4-diacetylphloroglucinol biosynthesis protein PhlA	1	0	0	1	0	1
PFL_5956	Cellular processes	41	441	phlB	2,4-diacetylphloroglucinol biosynthesis protein PhlB	1	0	0	0	0	1
PFL_5958	Cellular processes	38	1266	phlE	putative permease PhlE	1	1	1	0	0	1
PFL_6005	Cellular processes	29	648		glutathione S-transferase	1	1	0	0	1	1
PFL_6223	Cellular processes	68	873	parB	chromosome partitioning protein ParB	1	0	0	1	0	0
PFL_6224	Cellular processes	42	816	parA	chromosome partitioning protein ParA	1	0	0	0	0	1
PFL_0608	Central intermediary metabolism	6	675	ureF	urease accessory protein UreF	1	0	0	0	0	1
PFL_0609	Central intermediary metabolism	9	501	ureE	urease accessory protein UreE	1	0	0	0	1	0
PFL_0636	Central intermediary metabolism	11	840	ureD	urease accessory protein UreD	1	1	0	0	0	0
PFL_0997	Central intermediary metabolism	4	828		putative acid phosphatase	1	1	2	0	2	1
PFL_2835	Central intermediary metabolism	5	1674	cysI_1	sulfite reductase (NADPH) hemoprotein, beta-component	1	0	0	0	1	1
PFL_3230	Central intermediary metabolism	12	696		pirin-like protein, YhhW family	1	0	0	0	0	0
PFL_3263	Central intermediary metabolism	13	1368	sfnG	dimethyl sulfone monooxygenase SfnG	1	0	0	0	0	0
PFL_3458	Central intermediary metabolism	8	831	cpo	non-heme chloroperoxidase	1	1	0	1	1	0
PFL_3714	Central intermediary metabolism	10	1923		3-phytase family protein	1	0	0	0	1	0
PFL_4249	Central intermediary metabolism	14	669	tpm	thiopurine S-methyltransferase	1	0	0	0	0	0
PFL_4837	Central intermediary metabolism	7	1950		sulfatase domain protein	1	0	0	0	0	1
PFL_5121	Central intermediary metabolism	2	1089	hprA	glycerate dehydrogenase	2	2	1	1	2	0
PFL_5480	Central intermediary metabolism	3	885	cysD	sulfate adenylyltransferase, small subunit	2	2	0	1	1	0
PFL_5482	Central intermediary metabolism	1	1878	cysNC	sulfate adenylyltransferase, large subunit/adenylylsulfate kinase	2	10	2	3	0	4
PFL_5756	Central intermediary metabolism	15	1161		gamma-butyrobetaine dioxygenase	1	0	0	0	0	0
PFL_5983	Central intermediary metabolism	16	1542	ppx	exopolyphosphatase	1	0	0	0	0	0
PFL_0358	DNA metabolism	20	1068	mutY	A/G-specific adenine glycosylase	1	0	0	0	1	0
PFL_1258	DNA metabolism	25	354	ybaZ	DNA base-flipping protein YbaZ	1	0	0	1	0	0
PFL_1904	DNA metabolism	19	2079	dnaX	DNA polymerase III, gamma and tau subunit	1	1	0	0	3	0
PFL_1937	DNA metabolism	23	2082	uup	ATP-binding cassette ATPase, Uup	1	0	1	2	0	0
PFL_1976	DNA metabolism	10	1143		site-specific recombinase, phage integrase family	2	1	2	4	0	2
PFL_1978	DNA metabolism	26	1734		C-5 cytosine-specific DNA methylase family protein	1	2	2	0	0	0
PFL_2022	DNA metabolism	11	1281		ImpB/MucB/SamB family protein	2	4	1	4	4	1
PFL_2964	DNA metabolism	5	1656		putative type I restriction-modification system, S subunit	3	6	4	4	0	6
PFL_2965	DNA metabolism	9	1743	hsdM	type I restriction-modification system, M subunit	2	4	1	2	0	3
PFL_3009	DNA metabolism	12	1224		site-specific recombinase, phage integrase family	2	9	6	4	1	1
PFL_3010	DNA metabolism	4	1545		site-specific recombinase, phage integrase family	4	6	13	7	3	8
PFL_3013	DNA metabolism	2	1185		DNA (cytosine-5-)-methyltransferase	5	8	8	1	3	8
PFL_3294	DNA metabolism	24	750	dnaQ	DNA polymerase III, epsilon subunit	1	0	0	2	0	0
PFL_3415	DNA metabolism	16	1038		putative DNA topoisomerase I	1	0	0	0	0	1
PFL_3507	DNA metabolism	27	1056		AP endonuclease, family 2	1	0	0	0	0	0
PFL_3697	DNA metabolism	18	3105	dnaE2	DNA polymerase III, alpha subunit	1	0	0	1	3	0
PFL_3792	DNA metabolism	6	1656		DNA (cytosine-5-)-methyltransferase	3	4	2	3	4	1
PFL_3878	DNA metabolism	21	1326		recombination factor protein RarA	1	0	0	0	1	0
PFL_4286	DNA metabolism	22	807	tatD	deoxyribonuclease TatD	1	2	1	2	0	0
PFL_4663	DNA metabolism	13	1350	dnaB_1	replicative DNA helicase	2	5	3	6	0	1
PFL_4665	DNA metabolism	7	1116	ndpA_2	nucleoid-associated protein NdpA	3	3	1	0	0	0
PFL_4672	DNA metabolism	3	1917	topA_2	DNA topoisomerase I	5	2	1	2	2	4
PFL_4752	DNA metabolism	1	1338		site-specific recombinase, phage integrase family	8	5	3	5	1	12
PFL_4779	DNA metabolism	15	1020		mutator mutT protein/thiamine monophosphate synthase (TenI)	2	1	0	1	0	0
PFL_4788	DNA metabolism	17	1494	sbcB	exodeoxyribonuclease I	1	3	2	1	3	0
PFL_4977	DNA metabolism	8	1242		site-specific recombinase, phage integrase family	2	9	1	1	0	5
PFL_5789	DNA metabolism	14	1671	ligA	NAD-dependent DNA ligase adenylation domain protein	2	0	0	0	0	1
PFL_0116	Energy metabolism	3	915	gcdR	transcriptional regulator GcdR	2	1	3	2	0	1
PFL_0256	Energy metabolism	9	1329	ntaA	nitrilotriacetate monooxygenase component A	1	3	2	1	0	2
PFL_0288	Energy metabolism	13	1131		polysaccharide deacetylase family protein	1	0	0	1	4	0
PFL_0398	Energy metabolism	32	1365	hutF	formimidoylglutamate deiminase	1	0	0	0	0	0
PFL_0752	Energy metabolism	29	825	kynB	arylformamidase	1	2	2	0	0	0
PFL_0759	Energy metabolism	22	1389	antA	anthranilate 1,2-dioxygenase, large subunit	1	0	0	0	1	0
PFL_0815	Energy metabolism	18	1455		iron-sulfur cluster-binding protein	1	0	1	0	1	0
PFL_0967	Energy metabolism	24	1305	hmgA	homogentisate 1,2-dioxygenase	1	0	0	1	0	0
PFL_1026	Energy metabolism	17	1125		polysaccharide deacetylase family protein	1	1	0	1	1	0
PFL_1384	Energy metabolism	5	1578		monoamine oxidase	2	1	0	0	0	0
PFL_1660	Energy metabolism	1	1143		Rieske 2Fe-2S domain protein	2	3	3	7	4	3
PFL_1701	Energy metabolism	33	1776	gcl	glyoxylate carboligase	1	0	0	0	0	0
PFL_1914	Energy metabolism	34	231	ccoS	cytochrome oxidase maturation protein, cbb3-type	1	0	0	0	0	0
PFL_2171	Energy metabolism	35	1014	acoB	acetoin dehydrogenase E1 component, beta subunit	1	0	0	0	0	0
PFL_2216	Energy metabolism	11	1896	pedE	quinoprotein ethanol dehydrogenase PedE	1	1	0	0	0	1
PFL_2354	Energy metabolism	8	1071		NAD dependent epimerase/dehydratase family protein	1	0	1	3	2	2
PFL_2869	Energy metabolism	30	1416	ccoG_2	cytochrome c oxidase accessory protein CcoG	1	0	1	0	0	0
PFL_2874	Energy metabolism	36	2232	glgB	1,4-alpha-glucan branching enzyme	1	0	0	0	0	0
PFL_2882	Energy metabolism	19	2160	glgX	glycogen debranching enzyme GlgX	1	1	0	0	1	0
PFL_3289	Energy metabolism	25	570		flavin reductase	1	0	0	1	0	0
PFL_3429	Energy metabolism	26	609		NAD(P)H quinone oxidoreductase, quinone family	1	0	0	1	0	0
PFL_3514	Energy metabolism	20	1254	megL	methionine gamma-lyase	1	1	0	0	1	0
PFL_3860	Energy metabolism	31	930	catA	catechol 1,2-dioxygenase	1	2	0	0	0	0
PFL_3873	Energy metabolism	37	1002		putative glycosyltransferase	1	0	0	0	0	0
PFL_3881	Energy metabolism	27	951	trxB_2	thioredoxin-disulfide reductase	1	0	0	1	0	0
PFL_4065	Energy metabolism	10	8856	ndvB	NdvB protein	1	4	0	1	2	1
PFL_4120	Energy metabolism	4	1581	peaA	quinohemoprotein amine dehydrogenase, alpha subunit PeaA	2	0	0	0	1	0
PFL_4194	Energy metabolism	14	1791	atuA	acyclic terpene utilization protein AtuA	1	0	0	1	2	0
PFL_4307	Energy metabolism	7	963	wbpV	putative UDP-glucose 4-epimerase WbpV	1	1	7	4	3	4
PFL_4318	Energy metabolism	38	672	gph_1	phosphoglycolate phosphatase	1	0	0	0	0	0
PFL_4722	Energy metabolism	15	1227		putative S-(hydroxymethyl)glutathione dehydrogenase	1	3	1	0	2	0
PFL_5037	Energy metabolism	28	945	cyoA_2	cytochrome o ubiquinol oxidase, subunit II	1	1	3	0	0	0
PFL_5405	Energy metabolism	6	1023	galE	UDP-glucose 4-epimerase	1	2	1	2	0	7
PFL_5464	Energy metabolism	12	642		NAD dependent epimerase/dehydratase family protein	1	1	0	0	0	1
PFL_5490	Energy metabolism	2	936		NAD dependent epimerase/dehydratase family protein	2	2	0	7	0	3
PFL_5700	Energy metabolism	21	2178	glcB	malate synthase G	1	1	0	0	1	0
PFL_5791	Energy metabolism	16	450		putative cytochrome c'	1	1	0	2	1	0
PFL_5929	Energy metabolism	23	783		putative gamma-glutamyl-gamma-aminobutyrate hydrolase	1	0	1	3	0	0
PFL_0263	Fatty acid and phospholipid metabolism	7	957		fatty acid desaturase family protein	1	1	2	0	1	1
PFL_0434	Fatty acid and phospholipid metabolism	22	1680	phaA	poly(3-hydroxyalkanoate) synthase 1	1	0	0	0	0	0
PFL_0479	Fatty acid and phospholipid metabolism	3	822		acyltransferase family protein	1	0	0	0	0	2
PFL_0705	Fatty acid and phospholipid metabolism	19	1353		oxidoreductase, short chain dehydrogenase/reductase family protein	1	0	0	1	0	0
PFL_0937	Fatty acid and phospholipid metabolism	17	906		Acyltransferase	1	1	0	0	1	0
PFL_1192	Fatty acid and phospholipid metabolism	15	975	accA	acetyl-CoA carboxylase, carboxyl transferase, alpha subunit	1	0	0	1	1	0
PFL_1532	Fatty acid and phospholipid metabolism	4	1305	fabH_1	putative 3-oxoacyl-[acyl-carrier-protein] synthase 3	1	0	0	0	0	2
PFL_1657	Fatty acid and phospholipid metabolism	6	1041		putative 3-oxoacyl-[acyl-carrier-protein] synthase 3	1	1	0	2	3	1
PFL_1798	Fatty acid and phospholipid metabolism	13	1245	fabF_1	beta-ketoacyl-acyl-carrier-protein synthase II	1	0	0	2	2	0
PFL_1941	Fatty acid and phospholipid metabolism	16	1176	fadA	acetyl-CoA C-acyltransferase FadA	1	0	0	1	1	0
PFL_2295	Fatty acid and phospholipid metabolism	23	858		oxidoreductase, short-chain dehydrogenase/reductase family protein	1	0	0	0	0	0
PFL_2711	Fatty acid and phospholipid metabolism	20	909		enoyl-CoA hydratase/isomerase family protein	1	0	1	0	0	0
PFL_2791	Fatty acid and phospholipid metabolism	11	1143	pltE	acyl-CoA dehydrogenase PltE	1	1	0	2	3	0
PFL_2934	Fatty acid and phospholipid metabolism	21	996		putative lactone-specific esterase	1	2	0	0	0	0
PFL_3434	Fatty acid and phospholipid metabolism	12	1269	fabF_2	beta-ketoacyl-acyl-carrier-protein synthase II	1	0	1	0	3	0
PFL_3661	Fatty acid and phospholipid metabolism	5	2394	cti	esterified fatty acid cis/trans isomerase	1	0	0	1	5	1
PFL_3971	Fatty acid and phospholipid metabolism	2	1068		fatty acid desaturase domain protein	2	2	1	1	2	1
PFL_4055	Fatty acid and phospholipid metabolism	8	717	pcs	phosphatidylcholine synthase	1	1	0	0	1	1
PFL_4344	Fatty acid and phospholipid metabolism	1	2214		putative long-chain-fatty-acid--CoA ligase	3	0	0	2	3	2
PFL_5084	Fatty acid and phospholipid metabolism	9	1137		acyl-CoA dehydrogenase	1	0	0	0	1	1
PFL_5152	Fatty acid and phospholipid metabolism	10	1272		cyclopropane-fatty-acyl-phospholipid synthase	1	1	0	1	0	1
PFL_5684	Fatty acid and phospholipid metabolism	18	1779		acyl-CoA dehydrogenase family protein	1	0	0	0	1	0
PFL_5685	Fatty acid and phospholipid metabolism	14	1797		acyl-CoA dehydrogenase family protein	1	0	0	1	2	0
PFL_5754	Fatty acid and phospholipid metabolism	24	966		3-hydroxyacyl-CoA dehydrogenase family protein	1	0	0	0	0	0
PFL_6227	Fatty acid and phospholipid metabolism	25	822		phytanoyl-CoA dioxygenase, PhyH family	1	0	0	0	0	0
PFL_0007	Hypothetical proteins	50	336		conserved hypothetical protein	1	0	0	0	2	1
PFL_0017	Hypothetical proteins	132	240		conserved hypothetical protein	1	0	0	0	0	0
PFL_0060	Hypothetical proteins	35	537		conserved hypothetical protein	1	0	0	0	0	3
PFL_0106	Hypothetical proteins	71	402		conserved hypothetical protein	1	0	0	1	2	0
PFL_0354	Hypothetical proteins	104	459		conserved hypothetical protein	1	1	0	1	0	0
PFL_0492	Hypothetical proteins	133	303		conserved hypothetical protein	1	0	0	0	0	0
PFL_0531	Hypothetical proteins	87	972		conserved hypothetical protein	1	2	0	0	1	0
PFL_0546	Hypothetical proteins	68	984		conserved hypothetical protein	1	2	0	0	3	0
PFL_0642	Hypothetical proteins	134	300		conserved hypothetical protein	1	0	0	0	0	0
PFL_0649	Hypothetical proteins	107	411		conserved hypothetical protein	1	0	0	1	0	0
PFL_0696	Hypothetical proteins	135	1188		conserved hypothetical protein	1	0	0	0	0	0
PFL_0723	Hypothetical proteins	70	921		conserved hypothetical protein	1	0	0	3	2	0
PFL_0743	Hypothetical proteins	91	693		conserved hypothetical protein	1	0	0	0	1	0
PFL_0833	Hypothetical proteins	20	477		conserved hypothetical protein	2	1	2	1	1	1
PFL_0850	Hypothetical proteins	12	360		conserved hypothetical protein	3	0	0	1	0	1
PFL_0931	Hypothetical proteins	136	729		conserved hypothetical protein	1	0	0	0	0	0
PFL_0951	Hypothetical proteins	41	792		conserved hypothetical protein	1	0	1	2	0	2
PFL_1087	Hypothetical proteins	92	216		conserved hypothetical protein	1	0	0	0	1	0
PFL_1113	Hypothetical proteins	85	642		conserved hypothetical protein	1	1	1	0	1	0
PFL_1125	Hypothetical proteins	74	1077		conserved hypothetical protein	1	0	0	0	2	0
PFL_1154	Hypothetical proteins	63	648		conserved hypothetical protein	1	0	0	0	0	1
PFL_1228	Hypothetical proteins	108	516		conserved hypothetical protein	1	0	0	1	0	0
PFL_1259	Hypothetical proteins	28	1047		conserved hypothetical protein	2	1	0	0	1	0
PFL_1327	Hypothetical proteins	124	390		conserved hypothetical protein	1	1	0	0	0	0
PFL_1366	Hypothetical proteins	120	300		conserved hypothetical protein	1	0	1	0	0	0
PFL_1398	Hypothetical proteins	39	1146		conserved hypothetical protein	1	0	0	0	1	2
PFL_1424	Hypothetical proteins	125	786		conserved hypothetical protein	1	1	0	0	0	0
PFL_1545	Hypothetical proteins	75	315		conserved hypothetical protein	1	0	0	0	2	0
PFL_1628	Hypothetical proteins	126	270		conserved hypothetical protein	1	1	0	0	0	0
PFL_1661	Hypothetical proteins	86	621		conserved hypothetical protein	1	0	1	0	1	0
PFL_1766	Hypothetical proteins	43	702		conserved hypothetical protein	1	0	1	0	0	2
PFL_1800	Hypothetical proteins	121	1200		YceG family protein	1	0	1	0	0	0
PFL_1828	Hypothetical proteins	73	366		conserved hypothetical protein	1	0	1	0	2	0
PFL_1842	Hypothetical proteins	3	1764		conserved hypothetical protein	9	7	8	11	8	13
PFL_1845	Hypothetical proteins	67	1173		conserved hypothetical protein	1	0	1	1	3	0
PFL_1903	Hypothetical proteins	60	771		conserved hypothetical protein	1	0	0	1	0	1
PFL_1911	Hypothetical proteins	23	555		conserved hypothetical protein	2	1	3	3	0	1
PFL_1947	Hypothetical proteins	59	276		conserved hypothetical protein	1	1	0	1	0	1
PFL_1981	Hypothetical proteins	17	420		conserved hypothetical protein	2	1	1	0	0	2
PFL_1983	Hypothetical proteins	137	285		conserved hypothetical protein	1	0	0	0	0	0
PFL_1984	Hypothetical proteins	127	585		conserved hypothetical protein	1	1	0	0	0	0
PFL_1992	Hypothetical proteins	88	573		conserved hypothetical protein	1	1	0	0	1	0
PFL_2003	Hypothetical proteins	138	201		conserved hypothetical protein	1	0	0	0	0	0
PFL_2023	Hypothetical proteins	5	1401		conserved hypothetical protein	6	7	7	12	0	6
PFL_2029	Hypothetical proteins	31	702		conserved hypothetical protein	2	0	0	1	0	0
PFL_2235	Hypothetical proteins	80	1500		conserved hypothetical protein	1	0	0	1	1	0
PFL_2256	Hypothetical proteins	61	579		conserved hypothetical protein	1	0	0	1	0	1
PFL_2277	Hypothetical proteins	122	504		conserved hypothetical protein	1	0	1	0	0	0
PFL_2345	Hypothetical proteins	11	936		conserved hypothetical protein	3	0	0	0	1	1
PFL_2348	Hypothetical proteins	101	279		conserved hypothetical protein	1	0	1	1	0	0
PFL_2418	Hypothetical proteins	105	675		conserved hypothetical protein	1	1	0	1	0	0
PFL_2425	Hypothetical proteins	139	495		conserved hypothetical protein	1	0	0	0	0	0
PFL_2451	Hypothetical proteins	140	1374		conserved hypothetical protein	1	0	0	0	0	0
PFL_2469	Hypothetical proteins	47	468		conserved hypothetical protein	1	0	1	1	2	1
PFL_2485	Hypothetical proteins	69	1227		conserved hypothetical protein	1	0	0	0	3	0
PFL_2512	Hypothetical proteins	141	492		conserved hypothetical protein	1	0	0	0	0	0
PFL_2517	Hypothetical proteins	93	627		conserved hypothetical protein	1	0	0	0	1	0
PFL_2576	Hypothetical proteins	109	942		conserved hypothetical protein	1	0	0	1	0	0
PFL_2647	Hypothetical proteins	81	972		conserved hypothetical protein	1	0	0	1	1	0
PFL_2693	Hypothetical proteins	142	429		conserved hypothetical protein	1	0	0	0	0	0
PFL_2740	Hypothetical proteins	27	492		conserved hypothetical protein	2	0	0	2	1	0
PFL_2760	Hypothetical proteins	37	1179		conserved hypothetical protein	1	2	1	2	1	2
PFL_2777	Hypothetical proteins	118	474		conserved hypothetical protein	1	1	1	0	0	0
PFL_2783	Hypothetical proteins	82	2244		conserved hypothetical protein	1	0	0	1	1	0
PFL_2816	Hypothetical proteins	100	639		conserved hypothetical protein	1	1	1	1	0	0
PFL_2817	Hypothetical proteins	1	4386	#N/A	#N/A	15	18	23	14	3	11
PFL_2844	Hypothetical proteins	110	1329		conserved hypothetical protein	1	0	0	1	0	0
PFL_2866	Hypothetical proteins	111	798	#N/A	#N/A	1	0	0	1	0	0
PFL_2933	Hypothetical proteins	42	1569		conserved hypothetical protein	1	0	0	1	0	2
PFL_2959	Hypothetical proteins	112	537		conserved hypothetical protein	1	0	0	1	0	0
PFL_2979	Hypothetical proteins	8	702		conserved hypothetical protein	4	0	1	1	0	0
PFL_2999	Hypothetical proteins	14	882		conserved hypothetical protein	2	2	2	7	3	7
PFL_3000	Hypothetical proteins	6	1086		conserved hypothetical protein	5	1	1	1	5	2
PFL_3011	Hypothetical proteins	2	2307		conserved hypothetical protein	11	12	12	4	9	10
PFL_3037	Hypothetical proteins	32	534		conserved hypothetical protein	2	0	0	0	0	0
PFL_3091	Hypothetical proteins	143	705		conserved hypothetical protein	1	0	0	0	0	0
PFL_3094	Hypothetical proteins	144	258		conserved hypothetical protein	1	0	0	0	0	0
PFL_3118	Hypothetical proteins	30	540		conserved hypothetical protein	2	2	0	1	0	0
PFL_3125	Hypothetical proteins	145	291		conserved hypothetical protein	1	0	0	0	0	0
PFL_3127	Hypothetical proteins	99	1011		conserved hypothetical protein	1	2	1	1	0	0
PFL_3201	Hypothetical proteins	94	546		conserved hypothetical protein	1	0	0	0	1	0
PFL_3228	Hypothetical proteins	57	420		conserved hypothetical protein	1	0	0	0	1	1
PFL_3287	Hypothetical proteins	115	1125		conserved hypothetical protein	1	0	3	0	0	0
PFL_3290	Hypothetical proteins	146	237		conserved hypothetical protein	1	0	0	0	0	0
PFL_3359	Hypothetical proteins	83	927		conserved hypothetical protein	1	0	0	1	1	0
PFL_3392	Hypothetical proteins	21	588		conserved hypothetical protein	2	1	0	1	1	1
PFL_3407	Hypothetical proteins	128	780		conserved hypothetical protein	1	1	0	0	0	0
PFL_3431	Hypothetical proteins	117	537		conserved hypothetical protein	1	2	1	0	0	0
PFL_3443	Hypothetical proteins	44	825		conserved hypothetical protein	1	0	1	2	5	1
PFL_3445	Hypothetical proteins	52	564		conserved hypothetical protein	1	0	1	0	1	1
PFL_3447	Hypothetical proteins	147	687		conserved hypothetical protein	1	0	0	0	0	0
PFL_3516	Hypothetical proteins	95	546		conserved hypothetical protein	1	0	0	0	1	0
PFL_3630	Hypothetical proteins	148	543	#N/A	#N/A	1	0	0	0	0	0
PFL_3692	Hypothetical proteins	149	267		conserved hypothetical protein	1	0	0	0	0	0
PFL_3728	Hypothetical proteins	96	900		conserved hypothetical protein	1	0	0	0	1	0
PFL_3742	Hypothetical proteins	77	522		conserved hypothetical protein	1	1	1	2	1	0
PFL_3757	Hypothetical proteins	113	654		conserved hypothetical protein	1	0	0	1	0	0
PFL_3791	Hypothetical proteins	49	759		conserved hypothetical protein	1	2	0	0	2	1
PFL_3844	Hypothetical proteins	10	1875		conserved hypothetical protein	3	7	2	5	1	1
PFL_3845	Hypothetical proteins	13	384		conserved hypothetical protein	3	0	1	0	1	0
PFL_3865	Hypothetical proteins	150	456		conserved hypothetical protein	1	0	0	0	0	0
PFL_3929	Hypothetical proteins	64	333		conserved hypothetical protein	1	0	0	0	0	1
PFL_4051	Hypothetical proteins	151	468		conserved hypothetical protein	1	0	0	0	0	0
PFL_4076	Hypothetical proteins	26	447	#N/A	#N/A	2	1	0	0	0	1
PFL_4186	Hypothetical proteins	46	624		conserved hypothetical protein	1	0	1	1	3	1
PFL_4188	Hypothetical proteins	78	1251		conserved hypothetical protein	1	0	0	2	1	0
PFL_4204	Hypothetical proteins	19	684		conserved hypothetical protein	2	1	0	1	2	1
PFL_4253	Hypothetical proteins	56	756		conserved hypothetical protein	1	1	0	0	1	1
PFL_4339	Hypothetical proteins	65	204		conserved hypothetical protein	1	0	0	0	0	1
PFL_4401	Hypothetical proteins	84	1170		conserved hypothetical protein	1	2	1	0	1	0
PFL_4417	Hypothetical proteins	116	537		conserved hypothetical protein	1	0	2	0	0	0
PFL_4493	Hypothetical proteins	48	1242		conserved hypothetical protein	1	0	0	1	2	1
PFL_4494	Hypothetical proteins	55	660		conserved hypothetical protein	1	2	0	0	1	1
PFL_4631	Hypothetical proteins	38	1356		conserved hypothetical protein	1	0	1	0	1	2
PFL_4662	Hypothetical proteins	51	606		conserved hypothetical protein	1	2	1	2	1	1
PFL_4664	Hypothetical proteins	16	519		conserved hypothetical protein	2	1	1	0	0	3
PFL_4666	Hypothetical proteins	7	1674		conserved hypothetical protein	4	6	5	9	0	4
PFL_4667	Hypothetical proteins	76	627		conserved hypothetical protein	1	2	4	2	1	0
PFL_4668	Hypothetical proteins	9	1281		conserved hypothetical protein	3	6	3	9	0	2
PFL_4669	Hypothetical proteins	106	732		integrating conjugative element protein, PFL_4669 family	1	1	0	1	0	0
PFL_4689	Hypothetical proteins	36	1440		conserved hypothetical protein	1	7	0	4	1	2
PFL_4690	Hypothetical proteins	22	2250		conserved hypothetical protein	2	7	4	3	0	1
PFL_4694	Hypothetical proteins	25	552		conserved hypothetical protein	2	2	0	0	0	1
PFL_4698	Hypothetical proteins	4	1461		conserved hypothetical protein	9	5	0	0	0	1
PFL_4707	Hypothetical proteins	79	306		conserved hypothetical protein	1	1	3	1	1	0
PFL_4717	Hypothetical proteins	129	498		conserved hypothetical protein	1	1	0	0	0	0
PFL_4721	Hypothetical proteins	34	447		conserved hypothetical protein	1	2	2	0	0	3
PFL_4724	Hypothetical proteins	103	318		conserved hypothetical protein	1	2	0	1	0	0
PFL_4740	Hypothetical proteins	152	681		conserved hypothetical protein	1	0	0	0	0	0
PFL_4817	Hypothetical proteins	130	198		conserved hypothetical protein	1	1	0	0	0	0
PFL_4820	Hypothetical proteins	153	846		conserved hypothetical protein	1	0	0	0	0	0
PFL_4829	Hypothetical proteins	58	1422		conserved hypothetical protein	1	1	0	2	0	1
PFL_4979	Hypothetical proteins	18	2976		conserved hypothetical protein	2	4	2	3	2	1
PFL_5001	Hypothetical proteins	154	1956		conserved hypothetical protein	1	0	0	0	0	0
PFL_5002	Hypothetical proteins	97	420		conserved hypothetical protein	1	0	0	0	1	0
PFL_5011	Hypothetical proteins	62	531		conserved hypothetical protein	1	0	0	1	0	1
PFL_5073	Hypothetical proteins	89	372		TIGR00252 family protein	1	1	0	0	1	0
PFL_5088	Hypothetical proteins	24	783		conserved hypothetical protein	2	0	1	0	0	1
PFL_5187	Hypothetical proteins	155	312		conserved hypothetical protein	1	0	0	0	0	0
PFL_5207	Hypothetical proteins	102	1161		conserved hypothetical protein	1	0	1	1	0	0
PFL_5224	Hypothetical proteins	98	492		conserved hypothetical protein	1	0	0	0	1	0
PFL_5239	Hypothetical proteins	40	1446		conserved hypothetical protein	1	0	0	4	0	2
PFL_5294	Hypothetical proteins	53	588		conserved hypothetical protein	1	0	1	0	1	1
PFL_5332	Hypothetical proteins	90	270		conserved hypothetical protein	1	1	0	0	1	0
PFL_5353	Hypothetical proteins	123	576		conserved hypothetical protein	1	0	1	0	0	0
PFL_5481	Hypothetical proteins	15	1422		conserved hypothetical protein	2	7	2	2	0	4
PFL_5499	Hypothetical proteins	156	450		conserved hypothetical protein	1	0	0	0	0	0
PFL_5503	Hypothetical proteins	45	1644		conserved hypothetical protein	1	1	1	1	4	1
PFL_5549	Hypothetical proteins	29	1287		conserved hypothetical protein	2	0	0	0	1	0
PFL_5748	Hypothetical proteins	66	255		conserved hypothetical protein	1	0	0	0	0	1
PFL_5755	Hypothetical proteins	119	564		conserved hypothetical protein	1	1	1	0	0	0
PFL_5757	Hypothetical proteins	72	429		conserved hypothetical protein	1	0	0	1	2	0
PFL_5912	Hypothetical proteins	54	561		conserved hypothetical protein	1	0	1	0	1	1
PFL_5966	Hypothetical proteins	33	486		conserved hypothetical protein	2	0	0	0	0	0
PFL_6113	Hypothetical proteins	157	336		conserved hypothetical protein	1	0	0	0	0	0
PFL_6124	Hypothetical proteins	131	300		transglycosylase associated protein	1	1	0	0	0	0
PFL_6136	Hypothetical proteins	158	1155		conserved hypothetical protein	1	0	0	0	0	0
PFL_6172	Hypothetical proteins	114	702		conserved hypothetical protein	1	0	0	1	0	0
PFL_1210	Mobile and extrachromosomal element functions	9	747	prtR	transcriptional regulator PrtR	2	1	1	2	0	2
PFL_1225	Mobile and extrachromosomal element functions	18	600		hypothetical protein	1	0	0	0	0	1
PFL_1843	Mobile and extrachromosomal element functions	11	465		putative integrase	2	1	1	0	0	0
PFL_1993	Mobile and extrachromosomal element functions	6	2052		phage terminase, large subunit, GpA family	3	5	0	1	2	0
PFL_2015	Mobile and extrachromosomal element functions	20	207		tail protein X-like protein	1	1	0	1	1	0
PFL_2698	Mobile and extrachromosomal element functions	3	480		IS66 family transposase protein	4	0	1	1	4	0
PFL_3464	Mobile and extrachromosomal element functions	7	663		prophage LambdaSo, putative host specificity protein J	3	4	0	1	1	0
PFL_3743	Mobile and extrachromosomal element functions	21	576		hypothetical protein	1	0	0	1	1	0
PFL_3744	Mobile and extrachromosomal element functions	13	3090		host specificity protein J	1	4	1	6	1	2
PFL_3747	Mobile and extrachromosomal element functions	19	885		phage protein, BRO family	1	0	1	4	1	0
PFL_3751	Mobile and extrachromosomal element functions	14	1194		hypothetical protein	1	4	0	5	2	1
PFL_3764	Mobile and extrachromosomal element functions	8	1089		phage head morphogenesis protein, SPP1 gp7 family	2	2	1	1	1	2
PFL_3765	Mobile and extrachromosomal element functions	17	1464		hypothetical protein	1	2	0	4	0	1
PFL_3773	Mobile and extrachromosomal element functions	16	591		ninG protein	1	0	0	0	1	1
PFL_3774	Mobile and extrachromosomal element functions	22	588		phage D3 protein	1	1	0	0	1	0
PFL_4693	Mobile and extrachromosomal element functions	23	744		integrating conjugative element protein, PFL_4693 family	1	2	0	2	0	0
PFL_4696	Mobile and extrachromosomal element functions	1	2217	traD	conjugative coupling factor TraD, PFGI-1 class	5	6	4	6	0	3
PFL_4703	Mobile and extrachromosomal element functions	5	645		integrating conjugative element protein, PFL_4703 family	3	0	2	1	0	1
PFL_4704	Mobile and extrachromosomal element functions	12	912		integrating conjugative element protein, PFL_4704 family	1	5	2	3	0	3
PFL_4705	Mobile and extrachromosomal element functions	10	1497		integrating conjugative element protein, PFL_4705 family	2	4	1	5	2	0
PFL_4706	Mobile and extrachromosomal element functions	2	2925		conjugative transfer ATPase, PFL_4706 family	5	11	6	3	2	0
PFL_4710	Mobile and extrachromosomal element functions	15	939		integrating conjugative element protein, PFL_4710 family	1	1	0	3	1	1
PFL_4711	Mobile and extrachromosomal element functions	4	1314		integrating conjugative element protein, PFL_4711 family	3	2	1	4	0	1
PFL_0216	None assigned	47	459	#N/A	#N/A	1	0	0	0	2	1
PFL_0314	None assigned	45	942		conserved hypothetical protein	1	1	0	0	0	2
PFL_0345	None assigned	57	1911		conserved hypothetical protein	1	0	0	2	4	0
PFL_0661	None assigned	84	471		conserved hypothetical protein	1	0	0	0	0	0
PFL_0789	None assigned	64	561		conserved hypothetical protein	1	1	0	1	1	0
PFL_0873	None assigned	85	255		conserved hypothetical protein	1	0	0	0	0	0
PFL_0974	None assigned	11	606		conserved hypothetical protein	4	1	0	2	0	3
PFL_1010	None assigned	12	480		conserved hypothetical protein	4	0	3	2	0	2
PFL_1136	None assigned	23	516		conserved hypothetical protein	2	1	0	0	0	1
PFL_1348	None assigned	61	1308		conserved hypothetical protein	1	0	0	1	2	0
PFL_1370	None assigned	79	363		conserved hypothetical protein	1	0	1	0	0	0
PFL_1421	None assigned	31	159		conserved hypothetical protein	2	1	0	1	0	0
PFL_1427	None assigned	24	543		conserved hypothetical protein	2	0	0	0	0	1
PFL_1524	None assigned	86	219		conserved hypothetical protein	1	0	0	0	0	0
PFL_1554	None assigned	40	273		conserved hypothetical protein	1	0	0	1	1	2
PFL_1557	None assigned	13	1260		conserved hypothetical protein	3	2	6	7	5	3
PFL_1572	None assigned	87	225		conserved hypothetical protein	1	0	0	0	0	0
PFL_1846	None assigned	1	1977		conserved hypothetical protein	13	7	13	13	2	22
PFL_1945	None assigned	21	852		conserved hypothetical protein	2	0	2	0	2	1
PFL_1977	None assigned	73	474		conserved hypothetical protein	1	0	0	1	0	0
PFL_2008	None assigned	68	783		conserved hypothetical protein	1	3	1	2	0	0
PFL_2020	None assigned	4	1746		conserved hypothetical protein	8	10	6	7	7	7
PFL_2030	None assigned	58	1377		conserved hypothetical protein	1	5	2	2	3	0
PFL_2125	None assigned	88	210		conserved hypothetical protein	1	0	0	0	0	0
PFL_2180	None assigned	49	432		conserved hypothetical protein	1	0	0	1	1	1
PFL_2187	None assigned	32	660		conserved hypothetical protein	2	1	0	1	0	0
PFL_2193	None assigned	3	4494		conserved hypothetical protein	8	22	15	28	19	9
PFL_2210	None assigned	89	138	#N/A	#N/A	1	0	0	0	0	0
PFL_2232	None assigned	77	582		conserved hypothetical protein	1	1	1	0	0	0
PFL_2254	None assigned	67	381		conserved hypothetical protein	1	0	0	0	1	0
PFL_2310	None assigned	38	1284		conserved hypothetical protein	1	1	0	0	0	3
PFL_2313	None assigned	69	609		conserved hypothetical protein	1	2	1	2	0	0
PFL_2320	None assigned	42	438		conserved hypothetical protein	1	2	0	0	1	2
PFL_2335	None assigned	59	1173		conserved hypothetical protein	1	0	1	2	3	0
PFL_2352	None assigned	16	732	#N/A	#N/A	2	0	0	0	2	2
PFL_2377	None assigned	52	495		conserved hypothetical protein	1	1	0	0	0	1
PFL_2387	None assigned	71	381		conserved hypothetical protein	1	1	0	1	0	0
PFL_2471	None assigned	33	1017		conserved hypothetical protein	2	1	0	0	0	0
PFL_2504	None assigned	46	543		conserved hypothetical protein	1	0	0	0	0	2
PFL_2600	None assigned	29	288		conserved hypothetical protein	2	2	0	1	0	0
PFL_2672	None assigned	54	351		conserved hypothetical protein	1	0	0	0	0	1
PFL_2695	None assigned	53	438		conserved hypothetical protein	1	1	0	0	0	1
PFL_2766	None assigned	80	705		conserved hypothetical protein	1	1	0	0	0	0
PFL_2773	None assigned	55	246		conserved hypothetical protein	1	0	0	0	0	1
PFL_2781	None assigned	26	456		conserved hypothetical protein	2	2	0	1	1	0
PFL_2802	None assigned	22	411		conserved hypothetical protein	2	0	0	0	1	1
PFL_2808	None assigned	39	396		conserved hypothetical protein	1	0	3	2	3	2
PFL_2813	None assigned	90	432		conserved hypothetical protein	1	0	0	0	0	0
PFL_2814	None assigned	41	279		conserved hypothetical protein	1	0	0	1	1	2
PFL_2815	None assigned	19	597		conserved hypothetical protein	2	0	0	0	1	2
PFL_2855	None assigned	91	792		conserved hypothetical protein	1	0	0	0	0	0
PFL_2920	None assigned	30	270		conserved hypothetical protein	2	2	0	1	0	0
PFL_3014	None assigned	6	2556		conserved hypothetical protein	6	9	3	7	4	6
PFL_3015	None assigned	10	2139		conserved hypothetical protein	4	13	5	8	4	3
PFL_3218	None assigned	74	213		conserved hypothetical protein	1	0	0	1	0	0
PFL_3273	None assigned	56	222		conserved hypothetical protein	1	0	0	0	0	1
PFL_3350	None assigned	62	312		conserved hypothetical protein	1	0	0	0	2	0
PFL_3423	None assigned	60	1071		conserved hypothetical protein	1	1	0	2	2	0
PFL_3437	None assigned	15	594		conserved hypothetical protein	2	0	0	1	2	2
PFL_3530	None assigned	75	156	#N/A	#N/A	1	0	0	1	0	0
PFL_3741	None assigned	78	126		conserved hypothetical protein	1	1	1	0	0	0
PFL_3748	None assigned	17	723		conserved hypothetical protein	2	0	3	4	1	2
PFL_3775	None assigned	50	801		conserved hypothetical protein	1	0	0	4	0	1
PFL_3776	None assigned	63	975		conserved hypothetical protein	1	0	1	3	1	0
PFL_3778	None assigned	48	405		conserved hypothetical protein	1	2	2	4	1	1
PFL_3779	None assigned	65	552		conserved hypothetical protein	1	1	1	0	1	0
PFL_3781	None assigned	51	447		conserved hypothetical protein	1	1	0	1	0	1
PFL_3833	None assigned	14	1242		conserved hypothetical protein	3	3	1	1	3	1
PFL_3842	None assigned	5	1221		conserved hypothetical protein	7	16	8	3	0	13
PFL_3957	None assigned	81	615		conserved hypothetical protein	1	1	0	0	0	0
PFL_3958	None assigned	92	369		conserved hypothetical protein	1	0	0	0	0	0
PFL_4048	None assigned	44	543		conserved hypothetical protein	1	1	1	0	0	2
PFL_4056	None assigned	70	696		conserved hypothetical protein	1	0	0	2	0	0
PFL_4257	None assigned	34	1872		conserved hypothetical protein	1	0	1	3	3	3
PFL_4432	None assigned	25	582		conserved hypothetical protein	2	0	0	0	0	1
PFL_4492	None assigned	35	2328		conserved hypothetical protein	1	1	0	1	3	3
PFL_4574	None assigned	72	171		conserved hypothetical protein	1	1	0	1	0	0
PFL_4660	None assigned	43	384		conserved hypothetical protein	1	1	0	0	1	2
PFL_4673	None assigned	2	1881		conserved hypothetical protein	12	8	10	6	4	6
PFL_4736	None assigned	20	558		conserved hypothetical protein	2	2	3	0	2	1
PFL_4806	None assigned	66	594		conserved hypothetical protein	1	1	0	0	1	0
PFL_4936	None assigned	37	606		conserved hypothetical protein	1	2	2	1	1	3
PFL_4978	None assigned	7	939		conserved hypothetical protein	6	9	3	2	0	3
PFL_4982	None assigned	18	1203		conserved hypothetical protein	2	5	3	3	1	2
PFL_4984	None assigned	9	1578		conserved hypothetical protein	4	7	8	12	2	18
PFL_5007	None assigned	93	519		conserved hypothetical protein	1	0	0	0	0	0
PFL_5052	None assigned	76	225		conserved hypothetical protein	1	0	0	1	0	0
PFL_5098	None assigned	8	933		conserved hypothetical protein	5	3	6	3	0	8
PFL_5547	None assigned	27	2412		conserved hypothetical protein	2	1	0	0	1	0
PFL_5550	None assigned	36	1827		conserved hypothetical protein	1	0	0	1	2	3
PFL_5722	None assigned	28	690		conserved hypothetical protein	2	1	0	2	0	0
PFL_6098	None assigned	82	294		conserved hypothetical protein	1	1	0	0	0	0
PFL_6211	None assigned	83	420		conserved hypothetical protein	1	1	0	0	0	0
PFL_0022	Protein fate	18	642	def_2	peptide deformylase	1	0	1	0	0	0
PFL_0369	Protein fate	20	1287		peptidase, M23 family	1	1	0	0	0	0
PFL_0693	Protein fate	17	885		type II secretion system protein F domain protein	1	1	1	0	0	0
PFL_1175	Protein fate	12	891	map_1	methionine aminopeptidase, type I	1	0	0	1	1	0
PFL_1686	Protein fate	21	537	dsbE	thiol:disulfide interchange protein DsbE	1	0	0	0	0	0
PFL_1832	Protein fate	14	774		transglutaminase-like protein	1	0	1	0	1	0
PFL_1961	Protein fate	16	1251	lolC	lipoprotein-releasing system, transmembrane protein LolC	1	3	0	1	0	0
PFL_1963	Protein fate	3	1245	lolE	lipoprotein-releasing system, transmembrane protein LolE	2	0	1	1	1	0
PFL_1986	Protein fate	2	714		peptidase S24-like protein	2	5	3	2	2	6
PFL_1996	Protein fate	13	1143		ATP-dependent Clp protease family protein	1	0	0	1	1	0
PFL_2048	Protein fate	15	1104		auxiliary transport protein, membrane fusion protein family	1	0	0	2	0	0
PFL_3004	Protein fate	5	2250		type VI secretion system Vgr family protein	1	3	1	2	0	3
PFL_3204	Protein fate	4	3039	pspA	serine protease A	2	1	2	0	0	0
PFL_3211	Protein fate	9	1101		peptidase, T4 family	1	1	0	0	0	1
PFL_3284	Protein fate	22	720		peptidase, S54 family	1	0	0	0	0	0
PFL_3883	Protein fate	8	708		arginine-tRNA-protein transferase	1	1	0	1	0	1
PFL_3985	Protein fate	1	2397	lon_1	endopeptidase La	3	0	1	3	0	1
PFL_4017	Protein fate	23	309		peptidase propeptide and YpeB domain protein	1	0	0	0	0	0
PFL_5297	Protein fate	10	891	pip	putative proline imino peptidase	1	0	0	0	2	0
PFL_5299	Protein fate	19	1212	pepQ	creatinase PepQ	1	0	1	0	0	0
PFL_5463	Protein fate	6	1719		peptidase, C13 family	1	3	0	2	1	1
PFL_5562	Protein fate	7	1329	secY	preprotein translocase, SecY subunit	1	1	0	5	0	1
PFL_6074	Protein fate	11	1017	tagQ	putative type VI secretion-associated lipoprotein TagQ	1	0	1	1	1	0
PFL_0151	Protein synthesis	19	462		putative YbaK/prolyl-tRNA synthetases associateddomain protein	1	0	0	0	0	0
PFL_0281	Protein synthesis	18	462	hslR	heat shock protein 15	1	1	0	0	0	0
PFL_0375	Protein synthesis	20	456		RNA methyltransferase, TrmH family, group 2	1	0	0	0	0	0
PFL_0565	Protein synthesis	1	972	miaA	tRNA dimethylallyltransferase	2	0	1	1	0	2
PFL_0678	Protein synthesis	9	441	yciH	putative translation initiation factor SUI1	1	1	0	0	3	0
PFL_1096	Protein synthesis	5	753	trmD	tRNA (guanine-N(1)-)-methyltransferase	1	1	2	1	1	1
PFL_1193	Protein synthesis	10	1317	tilS	tRNA(Ile)-lysidine synthetase	1	2	0	1	2	0
PFL_1203	Protein synthesis	6	1059	truD	tRNA pseudouridine synthase D	1	0	0	1	1	1
PFL_2111	Protein synthesis	12	1923	thrS_1	threonine--tRNA ligase	1	0	0	2	1	0
PFL_2112	Protein synthesis	7	552	infC	translation initiation factor IF-3	1	0	1	0	0	1
PFL_2116	Protein synthesis	11	2379	pheT	phenylalanyl-tRNA synthetase, beta subunit	1	1	1	2	1	0
PFL_4332	Protein synthesis	14	1977	mnmC	tRNA 5-methylaminomethyl-2-thiouridine biosynthesis bifunctional protein MnmC	1	0	0	1	1	0
PFL_4447	Protein synthesis	2	1353	rumA	23S rRNA (uracil-5-)-methyltransferase RumA	2	0	3	1	1	0
PFL_4463	Protein synthesis	8	867	ttcA	putative tRNA 2-thiocytidine biosynthesis protein TtcA	1	0	0	0	0	1
PFL_5167	Protein synthesis	15	627	pth	aminoacyl-tRNA hydrolase	1	0	0	0	1	0
PFL_5214	Protein synthesis	3	684		endoribonuclease L-PSP family protein	1	0	1	0	1	3
PFL_5586	Protein synthesis	16	471	rpsG	ribosomal protein S7	1	0	0	1	0	0
PFL_5805	Protein synthesis	17	720		16S rRNA methyltransferase, RsmE family	1	2	0	0	0	0
PFL_6049	Protein synthesis	13	237	rpmB	ribosomal protein L28	1	0	0	2	1	0
PFL_6226	Protein synthesis	4	1893	gidA	tRNA uridine 5-carboxymethylaminomethyl modification enzyme GidA	1	0	0	1	0	2
PFL_4365	Purines, pyrimidines, nucleosides, and nucleotides	2	354	uraH_1	hydroxyisourate hydrolase	1	1	0	0	0	0
PFL_5031	Purines, pyrimidines, nucleosides, and nucleotides	1	699	queC	queuosine biosynthesis protein QueC	1	1	0	1	1	0
PFL_0087	Regulatory functions	70	2184		diguanylate cyclase (GGDEF) domain protein	1	0	0	1	0	0
PFL_0131	Regulatory functions	50	1947	lapD	cyclic dimeric GMP binding protein LapD	1	0	1	1	1	0
PFL_0260	Regulatory functions	18	1047		transcriptional regulator, AraC family	1	2	3	0	2	4
PFL_0323	Regulatory functions	9	984		transcriptional regulator, AraC family	2	1	1	1	0	2
PFL_0802	Regulatory functions	78	876		transcriptional regulator, LysR family	1	1	0	0	0	0
PFL_0808	Regulatory functions	7	855	#N/A	#N/A	2	2	1	1	2	4
PFL_1139	Regulatory functions	40	717		transcriptional regulator, TetR family	1	1	0	0	0	1
PFL_1232	Regulatory functions	82	468	recX	regulatory protein RecX	1	0	0	0	0	0
PFL_1315	Regulatory functions	46	903	pcaR	Pca regulon regulatory protein PcaR	1	1	0	3	1	0
PFL_1360	Regulatory functions	58	1002		transcriptional regulator, GntR family	1	1	0	0	1	0
PFL_1397	Regulatory functions	65	543		DNA-binding domain/cupin domain protein	1	0	1	1	0	0
PFL_1487	Regulatory functions	32	1047		transcriptional regulator, LysR family	1	1	1	0	3	1
PFL_1588	Regulatory functions	47	1062		transcriptional regulator, AraC family	1	1	1	2	1	0
PFL_1643	Regulatory functions	41	306		putative anti-anti-sigma factor	1	0	0	0	0	1
PFL_1884	Regulatory functions	59	951		transcriptional regulator, LysR family	1	1	0	0	1	0
PFL_1972	Regulatory functions	36	1185		response regulator	1	3	1	0	1	1
PFL_1973	Regulatory functions	62	483		putative anti-anti-sigma factor	1	0	0	0	1	0
PFL_2150	Regulatory functions	28	789		transcriptional regulator, LuxR family	1	0	0	0	1	2
PFL_2203	Regulatory functions	52	2652	pedS1	two-component sensor histidine kinase PedS1	1	0	0	1	1	0
PFL_2237	Regulatory functions	73	1083		MASE2 domain/diguanylate cyclase domain protein	1	0	1	0	0	0
PFL_2247	Regulatory functions	53	855		transcriptional regulator, RpiR family/SIS domain protein	1	0	0	1	1	0
PFL_2347	Regulatory functions	21	927		transcriptional regulator, LysR family	1	1	1	2	2	3
PFL_2350	Regulatory functions	76	609	#N/A	#N/A	1	2	0	0	0	0
PFL_2362	Regulatory functions	12	441		transcriptional regulator, AsnC family	2	0	0	2	0	1
PFL_2364	Regulatory functions	67	966		sigma factor regulatory protein, FecR/PupR family	1	1	0	1	0	0
PFL_2371	Regulatory functions	17	927		transcriptional regulator, LysR family	2	0	0	0	0	0
PFL_2392	Regulatory functions	74	975		sigma factor regulatory protein, FecR/PupR family	1	0	1	0	0	0
PFL_2458	Regulatory functions	83	948		PAS fold domain/diguanylate cyclase (GGDEF) domain protein	1	0	0	0	0	0
PFL_2496	Regulatory functions	35	891		transcriptional regulator, LysR family	1	1	0	1	1	1
PFL_2657	Regulatory functions	84	1092		transcriptional regulator, AraC family	1	0	0	0	0	0
PFL_2807	Regulatory functions	16	588		transcriptional regulator, TetR family	2	0	0	0	1	0
PFL_2810	Regulatory functions	29	792		transcriptional regulator, LuxR family	1	1	1	1	0	2
PFL_2911	Regulatory functions	63	897		transcriptional regulator, LysR family	1	0	0	0	1	0
PFL_2957	Regulatory functions	79	756		DNA-binding response regulator, LuxR family	1	1	0	0	0	0
PFL_3069	Regulatory functions	14	1194		transcriptional regulator, AraC family	2	0	1	1	1	0
PFL_3193	Regulatory functions	4	2838		sensor histidine kinase/response regulator	3	2	3	2	5	1
PFL_3195	Regulatory functions	3	3180		sensor histidine kinase/response regulator	3	6	1	3	2	2
PFL_3227	Regulatory functions	48	870		transcriptional regulator, AraC family	1	0	0	2	1	0
PFL_3233	Regulatory functions	85	915	mexT	transcriptional regulator MexT	1	0	0	0	0	0
PFL_3235	Regulatory functions	33	261	#N/A	#N/A	1	0	0	1	2	1
PFL_3251	Regulatory functions	80	3495		CHASE3/GAF sensor histidine kinase/response regulator	1	1	0	0	0	0
PFL_3308	Regulatory functions	60	969		GAF domain/diguanylate cyclase domain protein	1	1	0	0	1	0
PFL_3324	Regulatory functions	56	1332		response regulator	1	2	0	0	1	0
PFL_3325	Regulatory functions	11	1926		response regulator/GGDEF domain/EAL domain protein	2	0	0	0	1	1
PFL_3327	Regulatory functions	22	1806		putative sensor histidine kinase	1	2	0	1	0	3
PFL_3386	Regulatory functions	51	423	hpaR	homoprotocatechuate degradation operon regulatorHpaR	1	1	0	1	1	0
PFL_3391	Regulatory functions	86	366	mvaV	transcriptional regulator MvaV	1	0	0	0	0	0
PFL_3430	Regulatory functions	24	642		transcriptional regulator, TetR family	1	0	0	0	2	2
PFL_3457	Regulatory functions	15	480		transcriptional regulator, MerR family	2	0	0	1	1	0
PFL_3505	Regulatory functions	71	600		transcriptional regulator, TetR family	1	0	0	1	0	0
PFL_3531	Regulatory functions	37	957		transcriptional regulator, LysR family	1	0	1	0	1	1
PFL_3557	Regulatory functions	8	1611		transcriptional regulator, GntR family/amidohydrolase family protein	2	4	3	1	1	3
PFL_3559	Regulatory functions	5	906		transcriptional regulator, LysR family	3	1	1	2	0	1
PFL_3596	Regulatory functions	87	1101		diguanylate cyclase (GGDEF) domain protein	1	0	0	0	0	0
PFL_3627	Regulatory functions	2	723		autoinducer-binding transcriptional regulator, LuxR family	3	0	1	2	1	5
PFL_3686	Regulatory functions	54	1242		cyclic diguanylate phosphodiesterase (EAL) domain protein	1	0	0	1	1	0
PFL_3820	Regulatory functions	6	1002		transcriptional regulator, AraC family	3	0	0	1	0	0
PFL_3825	Regulatory functions	88	453	#N/A	#N/A	1	0	0	0	0	0
PFL_3921	Regulatory functions	23	3249		sensor histidine kinase/response regulator	1	5	3	2	2	2
PFL_3973	Regulatory functions	81	1041		transcriptional regulator, AraC family	1	1	0	0	0	0
PFL_3982	Regulatory functions	44	966		putative transcriptional regulator	1	0	0	0	2	0
PFL_4014	Regulatory functions	89	1314		sensor histidine kinase	1	0	0	0	0	0
PFL_4180	Regulatory functions	45	1326		sensor histidine kinase	1	0	0	0	2	0
PFL_4205	Regulatory functions	38	993		putative sensor histidine kinase	1	0	1	1	0	1
PFL_4282	Regulatory functions	39	630		DNA-binding response regulator, LuxR family	1	0	1	0	0	1
PFL_4322	Regulatory functions	10	2460		sensory box/GGDEF domain/EAL domain protein	2	0	2	1	7	1
PFL_4413	Regulatory functions	66	3474		sensory box histidine kinase/response regulator	1	2	0	1	0	0
PFL_4449	Regulatory functions	49	1356		sensor histidine kinase	1	0	0	2	1	0
PFL_4533	Regulatory functions	68	1320	bdlA	biofilm dispersion protein BdlA	1	1	0	1	0	0
PFL_4576	Regulatory functions	90	489		transcription activator, effector-binding domainprotein	1	0	0	0	0	0
PFL_4715	Regulatory functions	19	1584		diguanylate cyclase (GGDEF) domain protein	1	4	1	3	0	4
PFL_4750	Regulatory functions	20	1113		sensor histidine kinase	1	1	2	2	0	4
PFL_4766	Regulatory functions	64	747		DNA-binding regulatory protein, YebC/PmpR family	1	0	0	0	1	0
PFL_4813	Regulatory functions	55	882		transcriptional regulator, LysR family	1	1	1	0	1	0
PFL_4852	Regulatory functions	31	627		DNA-binding response regulator, LuxR family	1	0	0	0	0	2
PFL_4908	Regulatory functions	91	579		transcriptional regulator, PadR family	1	0	0	0	0	0
PFL_4922	Regulatory functions	57	2343		putative diguanylate cyclase	1	2	0	0	1	0
PFL_4981	Regulatory functions	77	366		putative transcriptional regulator	1	2	0	0	0	0
PFL_4991	Regulatory functions	26	846		transcriptional regulator, AraC family	1	0	1	1	1	2
PFL_5029	Regulatory functions	1	639		DNA-binding protein	4	1	2	1	1	4
PFL_5041	Regulatory functions	75	1557		sigma-54 dependent transcriptional regulator	1	3	0	0	0	0
PFL_5054	Regulatory functions	30	1524		diguanylate cyclase (GGDEF) domain protein	1	1	0	1	0	2
PFL_5077	Regulatory functions	25	618	sspA	stringent starvation protein A	1	1	0	2	1	2
PFL_5309	Regulatory functions	34	1335	pilR	putative sigma-54 dependent DNA-binding responseregulator PilR	1	5	1	0	2	1
PFL_5426	Regulatory functions	13	2367	ladS	sensor histidine kinase/response regulator	2	1	0	3	4	0
PFL_5468	Regulatory functions	42	1923		sigma-54 dependent transcriptional regulator	1	0	0	1	2	0
PFL_5653	Regulatory functions	69	1923	yeaG	protein kinase YeaG	1	1	0	1	0	0
PFL_5766	Regulatory functions	27	594	betI	transcriptional repressor BetI	1	1	0	0	1	2
PFL_5920	Regulatory functions	43	969		transcriptional regulator, AraC family	1	1	0	0	2	0
PFL_6108	Regulatory functions	72	690	phoB	phosphate regulon transcriptional regulatory protein PhoB	1	0	0	1	0	0
PFL_6159	Regulatory functions	61	948		transcriptional regulator, LysR family	1	1	0	0	1	0
PFL_0915	Transcription	6	1494	rpoN	RNA polymerase sigma-54 factor	1	2	1	0	0	3
PFL_1053	Transcription	4	444	mqsR	motility quorum-sensing regulator MqsR	1	0	1	0	2	3
PFL_1373	Transcription	5	762		RNA polymerase sigma-70 factor, ECF family	1	1	0	3	1	3
PFL_1787	Transcription	7	3264	rne	ribonuclease E	1	1	0	1	1	0
PFL_1967	Transcription	9	831	queF	queuine synthase	1	0	0	0	1	0
PFL_2308	Transcription	10	1032	rtcA	RNA 3'-phosphate cyclase	1	0	0	0	1	0
PFL_2746	Transcription	12	546		RNA polymerase sigma-70 factor, ECF family	1	0	0	0	0	0
PFL_3156	Transcription	1	693		RNA polymerase sigma-70 factor, ECF family	3	0	1	2	0	0
PFL_3322	Transcription	13	657		ribonuclease T2 family protein	1	0	0	0	0	0
PFL_4041	Transcription	8	546		RNA polymerase sigma-70 factor, ECF family	1	0	1	0	1	0
PFL_4049	Transcription	14	582	#N/A	#N/A	1	0	0	0	0	0
PFL_5092	Transcription	3	720	rfaH	transcriptional activator RfaH	1	6	1	1	2	5
PFL_5275	Transcription	2	1668	pcnB	poly(A) polymerase	2	1	0	2	0	1
PFL_5720	Transcription	11	645		RNA polymerase sigma factor, sigma-70 family	1	1	0	1	0	0
PFL_0059	Transport and binding proteins	70	1536		inorganic anion transporter, SulP family	1	0	0	0	0	0
PFL_0079	Transport and binding proteins	14	930	znuA	high-affinity zinc ABC transporter, periplasmic zinc-binding protein ZnuA	2	0	0	0	1	0
PFL_0138	Transport and binding proteins	60	1038		putative ABC transporter, periplasmic binding protein	1	0	1	1	0	0
PFL_0207	Transport and binding proteins	67	1596	atsB	sulfate ester ABC transporter, permease protein AtsB	1	2	0	0	0	0
PFL_0255	Transport and binding proteins	61	2355		TonB-dependent outermembrane receptor	1	0	0	1	0	0
PFL_0402	Transport and binding proteins	47	1470		permease, cytosine/purine, uracil, thiamine, allantoin family	1	1	1	0	1	0
PFL_0403	Transport and binding proteins	71	966	hisX	histidine ABC transporter, periplasmic histidine-binding protein	1	0	0	0	0	0
PFL_0488	Transport and binding proteins	72	1743	cvrA	cell volume regulation protein A	1	0	0	0	0	0
PFL_0573	Transport and binding proteins	22	1539	fbpB	iron ABC transporter, permease protein	1	4	1	1	0	2
PFL_0574	Transport and binding proteins	73	1026	fbpA	iron ABC transporter, periplasmic iron-binding protein	1	0	0	0	0	0
PFL_0638	Transport and binding proteins	74	861	urtD	urea ABC transporter, ATP-binding protein UrtD	1	0	0	0	0	0
PFL_0640	Transport and binding proteins	65	1617	urtB	urea ABC transporter, permease protein UrtB	1	0	1	0	0	0
PFL_0728	Transport and binding proteins	52	1608		ABC transporter, ATP-binding protein	1	0	0	0	1	0
PFL_0731	Transport and binding proteins	28	1440	yicE	high-affinity xanthine transporter, NCS2 family, YicE	1	0	0	0	1	1
PFL_0755	Transport and binding proteins	9	1209		benzoate transporter family protein	2	0	0	2	1	1
PFL_0880	Transport and binding proteins	49	1602	dppA2	dipeptide ABC transporter, periplasmic dipeptide-binding protein DppA 2	1	1	0	0	1	0
PFL_0932	Transport and binding proteins	35	2136		TonB-dependent outermembrane receptor	1	0	0	1	0	1
PFL_0998	Transport and binding proteins	2	1275		outer membrane porin, OprD family	3	1	2	0	1	3
PFL_1091	Transport and binding proteins	75	1203		CBS domain/transporter domain protein	1	0	0	0	0	0
PFL_1157	Transport and binding proteins	45	1089		efflux transporter, RND family, MFP subunit	1	0	0	2	1	0
PFL_1286	Transport and binding proteins	21	1188	nhaA	Na+/H+ antiporter NhaA	1	0	1	0	1	2
PFL_1322	Transport and binding proteins	62	1347		MFS transporter, metabolite:H+ symporter (MHS) family protein	1	0	0	1	0	0
PFL_1345	Transport and binding proteins	58	1311		transporter, major facilitator family	1	0	0	2	0	0
PFL_1483	Transport and binding proteins	53	1329		transporter, major facilitator family	1	0	0	0	1	0
PFL_1537	Transport and binding proteins	48	1368		transporter, major facilitator family	1	3	0	0	1	0
PFL_1691	Transport and binding proteins	34	1287		transporter, major facilitator family	1	1	0	1	0	1
PFL_1838	Transport and binding proteins	54	972	corA	putative magnesium and cobalt transport protein CorA	1	0	0	0	1	0
PFL_2039	Transport and binding proteins	3	1896		xanthine/uracil permease family protein	2	1	0	0	4	2
PFL_2238	Transport and binding proteins	29	918		putative iron compound ABC transporter, iron compound-binding protein	1	0	0	0	1	1
PFL_2240	Transport and binding proteins	11	2094		TonB-dependent outermembrane receptor	2	1	0	2	0	1
PFL_2283	Transport and binding proteins	76	657		amino acid ABC transporter, permease protein, His/Glu/Gln/Arg/opine family	1	0	0	0	0	0
PFL_2338	Transport and binding proteins	37	963	potH2	putrescine ABC transporter, permease protein	1	1	0	0	0	1
PFL_2359	Transport and binding proteins	38	648		amino acid ABC transporter, permease protein, 3-TM region, His/Glu/Gln/Arg/opine family	1	1	0	0	0	1
PFL_2360	Transport and binding proteins	15	789		amino acid ABC transporter, periplasmic amino acid-binding protein	2	1	0	0	0	0
PFL_2417	Transport and binding proteins	12	795		translocator protein, LysE family	2	0	0	2	0	1
PFL_2538	Transport and binding proteins	10	1650		transporter, DASS family	2	1	1	1	1	1
PFL_2549	Transport and binding proteins	36	1488		permease, cytosine/purine, uracil, thiamine, allantoin family	1	0	0	1	0	1
PFL_2631	Transport and binding proteins	6	1485		tryptophan/tyrosine permease family protein	2	0	0	1	0	2
PFL_2658	Transport and binding proteins	55	1002		TRAP transporter solute receptor, DctP family	1	0	0	0	1	0
PFL_2659	Transport and binding proteins	40	633		TRAP transporter, DctQ-like membrane protein	1	0	0	0	0	1
PFL_2763	Transport and binding proteins	23	1206		transporter, major facilitator family	1	2	0	0	0	2
PFL_2811	Transport and binding proteins	7	1089		periplasmic putrescine-binding protein	2	1	0	2	2	1
PFL_2946	Transport and binding proteins	41	1200		efflux ABC transporter, permease protein	1	0	0	0	0	1
PFL_3005	Transport and binding proteins	20	1839	sulP	sulfate permease	1	3	1	1	2	2
PFL_3039	Transport and binding proteins	46	1611	fbpB	iron(III) ABC transporter, permease protein	1	2	1	0	1	0
PFL_3216	Transport and binding proteins	43	1542		amino acid permease, APC family	1	1	0	2	3	0
PFL_3239	Transport and binding proteins	4	1614	scrY	sucrose porin ScrY	2	2	0	4	0	2
PFL_3259	Transport and binding proteins	56	1206		transporter, major facilitator family	1	0	0	0	1	0
PFL_3280	Transport and binding proteins	5	1776		inorganic anion transporter, SulP family	2	2	0	1	0	2
PFL_3380	Transport and binding proteins	13	1446		transporter, major facilitator family	2	0	0	1	1	0
PFL_3462	Transport and binding proteins	17	1437		permease, cytosine/purine, uracil, thiamine, allantoin family	1	2	1	1	0	10
PFL_3623	Transport and binding proteins	27	975	fepB	ferric enterobactin ABC transporter, periplasmicferric enterobactin-binding protein FepB	1	0	1	0	1	1
PFL_3642	Transport and binding proteins	24	1527	cycA	D-serine/D-alanine/glycine transporter	1	1	0	0	0	2
PFL_3675	Transport and binding proteins	68	963		putative branched-chain amino acid ABC transporter, permease protein	1	2	0	0	0	0
PFL_3835	Transport and binding proteins	50	2184		TonB-dependent outermembrane receptor	1	1	0	0	1	0
PFL_4000	Transport and binding proteins	77	1302	sstT	serine/threonine transporter SstT	1	0	0	0	0	0
PFL_4092	Transport and binding proteins	59	2469	fpvA	TonB-dependent outermembrane ferripyoverdine receptor FpvA	1	0	0	2	0	0
PFL_4096	Transport and binding proteins	64	1158		siderophore-interacting protein	1	0	2	0	0	0
PFL_4134	Transport and binding proteins	78	1719	peaH	2-phenylethylamine uptake protein PeaH	1	0	0	0	0	0
PFL_4418	Transport and binding proteins	30	1281		transporter, Ompp1/FadL/TodX family	1	0	0	6	0	1
PFL_4575	Transport and binding proteins	79	159	kdpF	K+-transporting ATPase, F subunit	1	0	0	0	0	0
PFL_4634	Transport and binding proteins	31	1428	arcD	arginine/ornithine antiporter	1	3	2	2	0	1
PFL_4718	Transport and binding proteins	19	930		metal cation transporter, zinc(II)-iron(II) permease (ZIP) family	1	3	5	1	1	3
PFL_4758	Transport and binding proteins	8	1302	tolB	Tol-Pal system beta propeller repeat protein TolB	2	0	0	3	1	1
PFL_4773	Transport and binding proteins	57	1341	oprD	outer membrane porin OprD	1	0	0	3	0	0
PFL_4999	Transport and binding proteins	44	1035		transporter, major facilitator family	1	0	0	2	3	0
PFL_5226	Transport and binding proteins	69	1461		transporter, major facilitator family	1	1	0	0	0	0
PFL_5347	Transport and binding proteins	39	1314		aerobic C4-dicarboxylate transport protein	1	1	0	0	0	1
PFL_5494	Transport and binding proteins	1	1368		putative ABC transporter, ATP-binding protein	3	6	5	6	7	7
PFL_5511	Transport and binding proteins	18	1974	btuB	putative TonB-dependent outermembrane B12 receptor	1	2	0	2	1	3
PFL_5624	Transport and binding proteins	25	1632	prbD	proline betaine ABC transporter, ATP-binding protein	1	2	0	2	1	1
PFL_5627	Transport and binding proteins	32	1656	prbA	proline betaine ABC transporter, periplasmic proline betaine-binding protein	1	0	0	2	0	1
PFL_5638	Transport and binding proteins	80	1044		polyamine ABC transporter, periplasmic polyamine-binding protein	1	0	0	0	0	0
PFL_5796	Transport and binding proteins	63	888		putative transporter	1	0	0	1	0	0
PFL_5813	Transport and binding proteins	51	510	madL	malonate transporter, MadL subunit	1	1	0	0	1	0
PFL_5923	Transport and binding proteins	42	954	potH	putrescine ABC transporter, permease protein	1	0	0	0	0	1
PFL_5926	Transport and binding proteins	33	1272	potF1	putrescine ABC transporter, periplasmic putrescine-binding protein	1	0	4	1	0	1
PFL_6069	Transport and binding proteins	16	753	tonB1	periplasmic energy transduction protein TonB1	2	0	0	0	0	0
PFL_6120	Transport and binding proteins	26	1419		transporter, major facilitator family	1	1	1	1	1	1
PFL_6146	Transport and binding proteins	66	1101	potF	putrescine ABC transporter, periplasmic putrescine-binding protein	1	0	1	0	0	0
PFL_0166	Unknown function	18	9135		adhesin/hemagglutinin, HecA family	1	4	5	11	5	6
PFL_0261	Unknown function	59	1863		AMP-binding protein	1	0	1	0	2	0
PFL_0296	Unknown function	94	663		HAD-superfamily hydrolase, subfamily IA, variant3	1	1	0	0	0	0
PFL_0338	Unknown function	11	1632		FAD-binding domain protein	2	1	2	2	2	1
PFL_0359	Unknown function	100	2226		AsmA family protein	1	0	0	0	0	0
PFL_0620	Unknown function	95	300		phosphate starvation-inducible protein PsiF	1	1	0	0	0	0
PFL_0822	Unknown function	69	315		conserved hypothetical protein	1	0	0	0	1	0
PFL_0960	Unknown function	44	903		alpha/beta hydrolase family protein	1	0	0	0	1	1
PFL_0971	Unknown function	96	528		acetyltransferase, GNAT family	1	1	0	0	0	0
PFL_0991	Unknown function	101	768	tonB5	periplasmic energy transduction protein TonB5	1	0	0	0	0	0
PFL_1033	Unknown function	102	1704		WD-repeat family protein	1	0	0	0	0	0
PFL_1047	Unknown function	41	657	estB	carboxylesterase 2	1	1	1	1	1	1
PFL_1069	Unknown function	37	1875	lepA	GTP-binding protein LepA	1	0	0	1	2	1
PFL_1151	Unknown function	65	858		conserved hypothetical protein	1	0	1	0	1	0
PFL_1290	Unknown function	76	699		short chain dehydrogenase/reductase family protein	1	0	1	1	0	0
PFL_1367	Unknown function	57	1008		CobW/P47K family protein	1	1	0	0	3	0
PFL_1494	Unknown function	61	828		SAM dependent methyltransferase	1	0	1	1	1	0
PFL_1597	Unknown function	70	879		PHP domain protein	1	0	0	0	1	0
PFL_1655	Unknown function	20	1122		aminotransferase, DegT/DnrJ/EryC1/StrS family	1	1	2	2	4	4
PFL_1659	Unknown function	35	639		bacterial transferase	1	2	2	2	2	1
PFL_1662	Unknown function	32	1236		methyltransferase, FkbM family	1	0	1	4	5	1
PFL_1674	Unknown function	87	789		CobQ/CobB/MinD/ParA nucleotide binding domain protein	1	0	1	0	0	0
PFL_1728	Unknown function	103	453	#N/A	#N/A	1	0	0	0	0	0
PFL_1731	Unknown function	88	873		pirin family protein	1	0	1	0	0	0
PFL_1792	Unknown function	66	528		conserved hypothetical protein	1	0	1	0	1	0
PFL_1859	Unknown function	77	591		conserved hypothetical protein	1	1	0	1	0	0
PFL_1989	Unknown function	10	2238		virulence-associated E family protein	2	1	0	2	5	2
PFL_2021	Unknown function	21	684		conserved hypothetical protein	1	2	0	0	0	4
PFL_2036	Unknown function	97	522		acetyltransferase, GNAT family	1	1	0	0	0	0
PFL_2124	Unknown function	29	678		conserved hypothetical protein	1	0	1	0	0	2
PFL_2162	Unknown function	60	1800		AMP-binding domain protein	1	0	0	0	2	0
PFL_2188	Unknown function	71	432		alkylhydroperoxidase AhpD family core domain protein	1	0	0	0	1	0
PFL_2234	Unknown function	50	1422		FAD binding domain protein	1	0	1	0	0	1
PFL_2304	Unknown function	8	1467		RtcB family protein	3	3	0	2	0	0
PFL_2349	Unknown function	24	1515		WD repeat protein	1	2	2	2	3	2
PFL_2361	Unknown function	5	3048		phosphotransferase family/peptidase, M23 family/aminotransferase, class III	3	0	0	0	2	2
PFL_2384	Unknown function	79	576		acetyltransferase, GNAT family	1	0	0	1	0	0
PFL_2397	Unknown function	49	537		S-(hydroxymethyl)glutathione synthase	1	0	0	1	0	1
PFL_2466	Unknown function	55	648		isochorismatase family protein	1	0	0	0	0	1
PFL_2497	Unknown function	25	1167		conserved hypothetical protein	1	0	1	0	3	2
PFL_2519	Unknown function	104	951		conserved hypothetical protein	1	0	0	0	0	0
PFL_2547	Unknown function	105	1413		pyridine nucleotide-disulfide oxidoreductase family protein	1	0	0	0	0	0
PFL_2561	Unknown function	62	1017		conserved hypothetical protein	1	0	0	1	1	0
PFL_2630	Unknown function	89	540		isochorismatase hydrolase	1	0	1	0	0	0
PFL_2662	Unknown function	52	903		esterase family protein	1	2	0	0	0	1
PFL_2678	Unknown function	90	477		MaoC-like protein	1	0	1	0	0	0
PFL_2804	Unknown function	53	879		alpha/beta hydrolase family protein	1	1	0	0	0	1
PFL_2812	Unknown function	31	1314		type VI secretion system Vgr family protein	1	1	2	0	6	1
PFL_2846	Unknown function	80	999	batA	von Willebrand factor type A domain protein	1	0	0	1	0	0
PFL_2889	Unknown function	45	1011		hydrolase, alpha/beta domain protein	1	0	0	0	1	1
PFL_2928	Unknown function	91	861		NAD binding domain protein	1	0	1	0	0	0
PFL_2958	Unknown function	13	948		peptidase M23/LysM domain protein	2	0	1	0	1	1
PFL_2995	Unknown function	46	867	rzxI	S-adenosylmethionine-dependent methyltransferase	1	0	0	0	1	1
PFL_3016	Unknown function	1	5847		helicase	7	22	14	15	9	10
PFL_3138	Unknown function	106	342	paaW	putative membrane protein PaaW	1	0	0	0	0	0
PFL_3411	Unknown function	67	1065		oxidoreductase, 2-nitropropane dioxygenase family	1	0	1	0	1	0
PFL_3453	Unknown function	47	1233		oxidoreductase, FAD/FMN dependent	1	0	1	2	0	1
PFL_3455	Unknown function	48	777		DJ-1/PfpI family protein	1	1	0	1	0	1
PFL_3459	Unknown function	3	1140		acetyltransferase, GNAT family	3	1	1	2	1	4
PFL_3555	Unknown function	78	891		amidohydrolase family protein	1	1	0	1	0	0
PFL_3558	Unknown function	9	3180		putative oxidoreductase	2	3	1	5	9	3
PFL_3584	Unknown function	39	1434		conserved hypothetical protein	1	0	0	2	1	1
PFL_3609	Unknown function	98	561		flavin reductase-like protein	1	1	0	0	0	0
PFL_3688	Unknown function	19	11103	#N/A	#N/A	1	2	0	5	1	6
PFL_3702	Unknown function	85	1743		amidohydrolase family protein	1	1	1	0	0	0
PFL_3796	Unknown function	40	684		conserved hypothetical protein	1	2	1	1	1	1
PFL_3846	Unknown function	33	849		HNH endonuclease domain protein	1	0	3	0	4	1
PFL_3847	Unknown function	23	2094		sulfatase family protein	1	5	0	0	0	3
PFL_3927	Unknown function	92	651		acetyltransferase, GNAT family	1	0	1	0	0	0
PFL_4003	Unknown function	27	2520		alpha/beta hydrolase family protein	1	1	0	1	2	2
PFL_4121	Unknown function	16	1761		KWG repeat protein	2	0	0	1	1	0
PFL_4131	Unknown function	14	1920		amidohydrolase family protein	2	1	0	0	1	1
PFL_4167	Unknown function	81	1293		monooxygenase, DszC family	1	0	0	1	0	0
PFL_4237	Unknown function	73	5067	#N/A	#N/A	1	2	0	2	0	0
PFL_4258	Unknown function	43	570	bcpB	bcpB	1	1	0	0	1	1
PFL_4290	Unknown function	58	768		CHAD domain protein	1	0	0	2	2	0
PFL_4303	Unknown function	75	795		oxidoreductase, short chain dehydrogenase/reductase family	1	1	1	1	0	0
PFL_4541	Unknown function	82	912		fatty acid hydroxylase family protein	1	0	0	1	0	0
PFL_4593	Unknown function	107	426		acetyltransferase, GNAT family	1	0	0	0	0	0
PFL_4595	Unknown function	108	951		YihY family protein	1	0	0	0	0	0
PFL_4596	Unknown function	30	375		CsbD-like family protein	1	1	0	0	0	2
PFL_4612	Unknown function	36	855		aldose 1-epimerase family protein	1	1	0	1	2	1
PFL_4656	Unknown function	22	2874		AMP-binding enzyme	1	0	0	3	1	3
PFL_4674	Unknown function	2	1953		helicase, SNF2 family	3	9	5	3	2	4
PFL_4714	Unknown function	7	867		alpha/beta hydrolase family protein	3	6	5	2	2	0
PFL_4737	Unknown function	28	858		short chain dehydrogenase/reductase family protein	1	2	0	1	0	2
PFL_4751	Unknown function	12	1887	traI	integrating conjugative element relaxase, PFGI-1class	2	11	2	2	1	1
PFL_4755	Unknown function	83	648		radical SAM domain protein	1	0	0	1	0	0
PFL_4840	Unknown function	86	534		FxsA cytoplasmic membrane protein	1	1	1	0	0	0
PFL_4861	Unknown function	26	2109		molybdopterin oxidoreductase	1	0	0	0	3	2
PFL_4882	Unknown function	6	1041		MltA-interacting MipA family protein	3	0	2	1	3	1
PFL_5091	Unknown function	51	645		metallo-beta-lactamase domain protein	1	0	1	0	0	1
PFL_5161	Unknown function	72	1725		tetratricopeptide repeat protein	1	1	0	3	0	0
PFL_5260	Unknown function	99	390		pentapeptide repeat domain protein	1	1	0	0	0	0
PFL_5262	Unknown function	54	801		cyclic nucleotide-binding domain protein	1	1	0	0	0	1
PFL_5370	Unknown function	109	552		DJ-1 family protein	1	0	0	0	0	0
PFL_5394	Unknown function	34	1104		oxidoreductase, aldo/keto reductase family	1	1	1	1	3	1
PFL_5430	Unknown function	110	603		Sel1 domain protein	1	0	0	0	0	0
PFL_5539	Unknown function	38	615		isochorismatase family protein	1	1	1	0	2	1
PFL_5543	Unknown function	111	885		hydrolase, TatD family	1	0	0	0	0	0
PFL_5616	Unknown function	56	339		histidine triad domain protein	1	0	0	0	0	1
PFL_5618	Unknown function	74	582		OsmC family protein	1	1	3	1	0	0
PFL_5655	Unknown function	112	1563		SpoVR family protein	1	0	0	0	0	0
PFL_5821	Unknown function	15	756		conserved hypothetical protein	2	0	0	1	2	0
PFL_5861	Unknown function	42	1164		alpha/beta hydrolase family protein	1	3	0	0	1	1
PFL_5977	Unknown function	93	978		oxidoreductase, zinc-binding dehydrogenase family	1	2	0	0	0	0
PFL_6096	Unknown function	4	4461		Rhs family protein	3	2	2	1	3	3
PFL_6135	Unknown function	68	1359		putative adenylate-forming enzyme	1	1	0	0	1	0
PFL_6147	Unknown function	84	1212		YeeE/YedE family protein	1	0	0	1	0	0
PFL_6156	Unknown function	64	1326		HipA domain protein	1	2	1	0	1	0
PFL_6197	Unknown function	17	1347		dual specificity phosphatase, catalytic domain protein	2	2	0	0	1	0
PFL_6203	Unknown function	63	2151		tetratricopeptide repeat domain protein	1	0	0	1	1	0
